# Supplementary material for: Laboratory mice engrafted with natural gut microbiota possess a wildling-like phenotype
Source: Nat Commun. 2025 Jun 12;16:5301. doi: 10.1038/s41467-025-60554-2 (PMC12162856; doi:10.1038/s41467-025-60554-2)
Supplement: Supplementary file 3 — Supplementary Data 1 [file 41467_2025_60554_MOESM3_ESM.xlsx]

## Sheet: Data Key & Explanation
	Data Key & Explanation
Chemical Annotation	The column IDs for the metabolites in each of the above sets is "CHEM_ID" from this table. Use this table to find the name of the metabolite and other identifiers
Sample MetaData	A combination of client-reported and Metabolon-generated metadata linked to each sample analyzed (e.g. age, race, BMI, client-ID, etc.).
Peak Area Data	These are the unnormalized peak areas (i.e. total ion counts, integrated area-under-the-curve).
Batch-normalized Data	For each metabolite, the raw values in the experimental samples are divided by the median of those samples in each instrument batch, giving each batch and thus the metabolite a median of one. For studies containing < 144 total samples, typically no batch normalization is required and the Batch-normalized data simply reflect median-scaled raw data. Please see "Batch and Batch Correction" section b…
Batch-norm-Imputed Data	To remove batch variability, for each metabolite, the values in the experimental samples are divided by the median of those samples in each instrument batch, giving each batch and thus the metabolite a median of one. For each metabolite, the minimum value across all batches in the median scaled data is imputed for the missing values
Protein/DNA/Osmo/Mass/Vol-Normalized Data	For each sample, the Batch-normalized data is divided by the value of the normalizer. Then each metabolite is re-scaled to have median = 1 (divide the new values by the overall median for each metabolite). Then imputation is performed.
Log-Transformed Data	The Batch-norm-Imputed Data (or protein, volume, etc. normalized data if applicable) is transformed using the natural log. Metabolomic data typically displays a log-normal distribution, therefore, the log-transformed data is used for statistical analyses.
	The purpose of normalizing the data is to remove the instrument batch effects. The batch IDs for each arm of the platform are indicated by the LC Pos Early, LC Pos Late, LC Neg, and LC Polar. Note: there may be blank values for BATCH if there is not the corresponding sample on each arm of the platform (this typically occurs with the QC matrix samples)
Biochemical Name	Indicates a compound that has been confirmed based on an authentic chemical standard and we are highly confident in its identity. (Metabolomics Standards Initiative Tier 1 identification)
Biochemical Name*	Indicates a compound that has not been confirmed based on a standard, but we are confident in its identity. (Not Tier 1)
Biochemical Name**	Indicates a compound for which a standard is not available, but we are reasonably confident in its identity or the information provided. (Not Tier 1)
Biochemical Name (#) or [#]	Indicates a compound that is a structural isomer of another compound in the Metabolon spectral library. For example, a steroid that may be sulfated at one of several positions that are indistinguishable by the mass spectrometry data or a diacylglycerol for which more than one stereospecific molecule exists.
	Additional Definitions/Details
Missing Values/Compound Missingness	Missing metabolite values in an untargeted metabolomic dataset can typically be attributed to the signal falling below the limit of detection, which is influenced by several factors including, but not limited to, the sample amount available for extraction, sample type, extraction method, compound ionization efficiency, compound abundance, and compound reactivity. The untargeted metabolomics platf…
Imputation	Imputation is the process of replacing missing values in a dataset. Non-targeted metabolomics data usually contains missing values. When missing values are left blank in the data analysis, but are the result of falling below the limit of detection rather than a random event such as a random processing error (“missing-at-random”), the false negative rate increases, which weakens the statistical po…
Batch and Batch correction	For studies involving samples run over multiple days, it is necessary to normalize the data across the batches to generate the Batch-normalized data and correct for minor instrument technical variation from batch to batch. Essentially, each compound is corrected in instrument batch blocks by registering the medians of each batch to equal one (1.00) and normalizing each data point proportionately …
	Chemical Annotation Descriptions
CHEM ID	Unique identifier for each biochemical. CHEM IDs are listed in the top row of the data tabs and should be used to identify biochemicals in these tabs by referencing column A in the Chemical Annotation tab.
PATHWAY SORTORDER	An internally-generated number intended for sorting compounds by biochemical SUPER PATHWAY and SUB PATHWAY
CHEMICAL NAME	The name of the identified biochemical
PLOT NAME	A shorter name of the identified biochemical, convenient for plotting
	Definition
SUPER PATHWAY	The general biochemical class assigned to the identified biochemical (e.g. lipid, amino acid, carbohydrate, etc.) intended for sorting compounds by broad biochemical classes
SUB PATHWAY	A more specific biochemical class assigned to the identified biochemical (e.g. TCA cycle, monoacylglycerols, etc.) intended for grouping/sorting compounds by biochemical pathway/class
PLATFORM	The Metabolon untargeted metabolomics platform consists of four different methods (i.e. Pos Late, Pos Early, Polar, and Neg). This column indicates which method was used to report the values associated with the detected biochemical.
PUBCHEM	A unique numerical identifier assigned by the National Center for Biotechnology Information (NCBI) and searchable in the PubChem database
KEGG	An alphanumeric compound identifier and link to compound information in the Kyoto Encyclopedia of Genes and Genomes (KEGG)
HMDB	An alphanumeric compound identifier and link to compound information maintained by the Human Metabolome Database (HMDB)
COMP ID	An internally-generated Metabolon compound identifier
TYPE	Indicates whether a compound is named or unnamed/unknown. An unnamed/unknown molecule is reported based on a unique molecular signature including its retention time, accurate mass, and fragmentation pattern as well as its recurrent nature.
INCHIKEY	IUPAC textual chemical identifier derived from INChI
SMILES	Simplified molecular-input line-entry system (SMILES) line notation string for the identified molecule
CHEMSPIDER	A numerical identifier for the identified molecule as maintained in the ChemSpider database
CAS	A unique numerical identifier assigned by the Chemical Abstracts Service (CAS) to every chemical substance described in the open scientific literature
	Sample Metadata/Descriptors
	Definition
PARENT SAMPLE NAME	An internally-generated Metabolon sample Identifier
NEG, POLAR, POS EARLY, POS LATE	Batch identifiers for a given platform arm. Corresponds to the PLATFORM column in "Chemical Annotation"
© Metabolon, Inc. All rights reserved. The Metabolon name, logo and related trademarks and service marks, owned by Metabolon, Inc. are registered and/or used in the United States and many foreign countries. Any use, copying or reproduction of the trademarks, logos, information, images or designs contained in this document is strictly prohibited without the prior written permission of Metabolon, I…

## Sheet: Chemical Annotation
CHEM_ID	LIB_ID	COMP_ID	CHRO_LIB_ENTRY_ID	SUPER_PATHWAY	SUB_PATHWAY	PATHWAY_SORTORDER	TYPE	INCHIKEY	SMILES	CHEMICAL_NAME	PLOT_NAME	CAS	CHEMSPIDER	HMDB	KEGG	PUBCHEM	PLATFORM
30	305	39583	146992	Lipid	Mevalonate Metabolism	3197	NAMED	KJTLQQUUPVSXIM-UHFFFAOYSA-N	CC(CCO)(CC(O)=O)O	mevalonate	mevalonate	96949-03-0	388367	HMDB0000227	C02104	449	Polar
35	400	42370	166164	Amino Acid	Glutamate Metabolism	64	NAMED	DWAKNKKXGALPNW-UHFFFAOYSA-N	OC(C1CCC=N1)=O	S-1-pyrroline-5-carboxylate	S-1-pyrroline-5-carboxylate	2906-39-0	10140206	HMDB0001301	C04322	11966181	Pos Early
49	400	1408	155357	Amino Acid	Polyamine Metabolism	545	NAMED	KIDHWZJUCRJVML-UHFFFAOYSA-N	NCCCCN	putrescine	putrescine	110-60-1	13837702	HMDB0001414	C00134	1045	Pos Early
50	400	485	155305	Amino Acid	Polyamine Metabolism	553	NAMED	ATHGHQPFGPMSJY-UHFFFAOYSA-N	NCCCCNCCCN	spermidine	spermidine	124-20-9	1071	HMDB0001257	C00315	1102	Pos Early
54	400	1527	155393	Nucleotide	Purine Metabolism, Adenine containing	4168	NAMED	SATCOUWSAZBIJO-UHFFFAOYSA-N	CN1C=NC2=C(C1=N)N=CN2	1-methyladenine	1-methyladenine	5142-22-3	71157	HMDB0011599	C02216	135398646	Pos Early
62	209	38395	143675	Lipid	Fatty Acid, Dihydroxy	2048	NAMED	CQSLTKIXAJTQGA-FLIBITNWSA-N	CCCCCC(C(C/C=C\CCCCCCCC(O)=O)O)O	12,13-DiHOME	12,13-DiHOME	263399-35-5	8412123	HMDB0004705	C14829	10236635	Neg
71	400	437	155303	Amino Acid	Tryptophan Metabolism	295	NAMED	DUUGKQCEGZLZNO-UHFFFAOYSA-N	OC1=CC=C(NC=C2CC(O)=O)C2=C1	5-hydroxyindoleacetate	5-hydroxyindoleacetate	54-16-0	1760	HMDB0000763	C05635	1826	Pos Early
72	209	37467	127687	Nucleotide	Purine Metabolism, Adenine containing	4163	NAMED	KMYWVDDIPVNLME-UHFFFAOYSA-N	NC1=NC=NC2=C1N=CN2C3OC(C4OP(O)(OC34)=O)CO	adenosine-2',3'-cyclic monophosphate	adenosine-2',3'-cyclic monophosphate	37063-35-7	1947	HMDB0011616	C02353	2024	Neg
73	209	37465	127685	Nucleotide	Pyrimidine Metabolism, Cytidine containing	4270	NAMED	NMPZCCZXCOMSDQ-UHFFFAOYSA-N	NC1=NC(N(C2OC(C3OP(O)(OC23)=O)CO)C=C1)=O	cytidine 2',3'-cyclic monophosphate	cytidine 2',3'-cyclic monophosphate	15718-51-1	369711	HMDB0011691	C02354	23421172	Neg
74	209	37139	127659	Nucleotide	Purine Metabolism, Guanine containing	4200	NAMED	UASRYODFRYWBRC-UHFFFAOYSA-N	NC1=NC2=C(C(N1)=O)N=CN2C3OC(C4OP(O)(OC34)=O)CO	guanosine-2',3'-cyclic monophosphate	guanosine-2',3'-cyclic monophosphate	15718-49-7	369712	HMDB0011629	C06194	92823	Neg
75	209	37137	127657	Nucleotide	Pyrimidine Metabolism, Uracil containing	4238	NAMED	HWDMHJDYMFRXOX-UHFFFAOYSA-N	OCC1OC(N2C=CC(NC2=O)=O)C3OP(O)(OC13)=O	uridine-2',3'-cyclic monophosphate	uridine-2',3'-cyclic monophosphate	40632-52-8	3824355	HMDB0011640	C02355	439715	Neg
93	305	528	146398	Energy	TCA Cycle	1463	NAMED	KPGXRSRHYNQIFN-UHFFFAOYSA-N	O=C(C(O)=O)CCC(O)=O	alpha-ketoglutarate	alpha-ketoglutarate	328-50-7,22202-68-2,305-72-6	50	HMDB0000208	C00026	51	Polar
98	209	1417	124553	Amino Acid	Tryptophan Metabolism	277	NAMED	HCZHHEIFKROPDY-UHFFFAOYSA-N	OC1=C(C=CC=C2)C2=NC(C(O)=O)=C1	kynurenate	kynurenate	492-27-3	3712	HMDB0000715	C01717	3845	Neg
106	305	39764	147620	Nucleotide	Pyrimidine Metabolism, Uracil containing	4236	NAMED	FOGRQMPFHUHIGU-XVFCMESISA-N	O=C1C=CN([C@H]2[C@H](O)[C@H](OP(O)(O)=O)[C@@H](CO)O2)C(N1)=O	uridine 3'-monophosphate (3'-UMP)	uridine 3'-monophosphate (3'-UMP)	35170-03-7,35170-0-7	91753	HMDB0060282	C01368	101543	Polar
112	305	531	146400	Lipid	Mevalonate Metabolism	3195	NAMED	NPOAOTPXWNWTSH-UHFFFAOYSA-N	CC(CC(O)=O)(CC(O)=O)O	3-hydroxy-3-methylglutarate	3-hydroxy-3-methylglutarate	503-49-1	4573695	HMDB0000355	C03761	1662,5459993	Polar
114	305	1413	146434	Amino Acid	Phenylalanine Metabolism	163	NAMED	FVMDYYGIDFPZAX-UHFFFAOYSA-N	OC(CC1=CC=CC(O)=C1)=O	3-hydroxyphenylacetate	3-hydroxyphenylacetate	621-37-4	5323739	HMDB0000440	C05593	12122	Polar
136	209	22842	124689	Lipid	Primary Bile Acid Metabolism	3473	NAMED	BHQCQFFYRZLCQQ-OLRQUHAPSA-N	O[C@H]1[C@@]2([H])[C@]3([H])CC[C@H]([C@H](C)CCC(O)=O)[C@@]3(C)[C@@H](O)C[C@]2([H])[C@@]4(C)CC[C@@H](O)CC4C1	cholate	cholate	81-25-4		HMDB0000619	C00695	221493	Neg
144	209	541	123169	Amino Acid	Phenylalanine Metabolism	164	NAMED	XQXPVVBIMDBYFF-UHFFFAOYSA-N	OC(CC1=CC=C(C=C1)O)=O	4-hydroxyphenylacetate	4-hydroxyphenylacetate	156-38-7	3881560	HMDB0000020	C00642	127	Neg
171	400	3127	155485	Nucleotide	Purine Metabolism, (Hypo)Xanthine/Inosine containing	4140	NAMED	FDGQSTZJBFJUBT-UHFFFAOYSA-N	O=C1C(N=CN2)=C2N=CN1	hypoxanthine	hypoxanthine	68-94-0	768	HMDB0000157	C00262	790,135398638	Pos Early
172	400	32352	155912	Nucleotide	Purine Metabolism, Guanine containing	4203	NAMED	UYTPUPDQBNUYGX-UHFFFAOYSA-N	NC(N1)=NC2=C(NC=N2)C1=O	guanine	guanine	73-40-5	744	HMDB0000132	C00242	135398634	Pos Early
179	209	38399	143740	Lipid	Fatty Acid, Dihydroxy	2049	NAMED	XEBKSQSGNGRGDW-YFHOEESVSA-N	CCCCC/C=C\CC(C(CCCCCCCC(O)=O)O)O	9,10-DiHOME	9,10-DiHOME	263399-34-4	8142232	HMDB0004704	C14828	9966640	Neg
180	209	1105	125969	Lipid	Long Chain Polyunsaturated Fatty Acid (n3 and n6)	1585	NAMED	OYHQOLUKZRVURQ-HZJYTTRNSA-N	OC(CCCCCCC/C=C\C/C=C\CCCCC)=O	linoleate (18:2n6)	linoleate (18:2n6)	60-33-3	4444105	HMDB0006270,HMDB0000673	C01595	5280450	Neg
181	209	1645	125740	Lipid	Medium Chain Fatty Acid	1520	NAMED	POULHZVOKOAJMA-UHFFFAOYSA-N	O=C(O)CCCCCCCCCCC	laurate (12:0)	laurate (12:0)	143-07-7	3756	HMDB0000638	C02679	3893	Neg
182	209	1899	124821	Cofactors and Vitamins	Nicotinate and Nicotinamide Metabolism	4320	NAMED	GJAWHXHKYYXBSV-UHFFFAOYSA-N	OC(C(C=CC=N1)=C1C(O)=O)=O	quinolinate	quinolinate	89-00-9	1037	HMDB0000232	C03722	1066	Neg
189	400	1498	155380	Amino Acid	Lysine Metabolism	118	NAMED	MXNRLFUSFKVQSK-UHFFFAOYSA-N	C[N+](C)(CCCCC(C([O-])=O)N)C	N6,N6,N6-trimethyllysine	N6,N6,N6-trimethyllysine	23284-33-5	140379	HMDB0001325	C03793	440120	Pos Early
192	400	37496	156406	Amino Acid	Polyamine Metabolism	546	NAMED	KLZGKIDSEJWEDW-UHFFFAOYSA-N	CC(NCCCCN)=O	N-acetylputrescine	N-acetylputrescine	18233-70-0	109095	HMDB0002064	C02714	122356	Pos Early
194	209	2829	124831	Amino Acid	Methionine, Cysteine, SAM and Taurine Metabolism	443	NAMED	PYUSHNKNPOHWEZ-UHFFFAOYSA-N	CSCCC(C(O)=O)NC=O	N-formylmethionine	N-formylmethionine	4289-98-9	388809	HMDB0001015	C03145	439750	Neg
203	305	15737	147745	Xenobiotics	Chemical	6183	NAMED	AEMRFAOFKBGASW-UHFFFAOYSA-N	OCC(O)=O	glycolate (hydroxyacetate)	glycolate (hydroxyacetate)	79-14-1	737	HMDB0000115	C00160	757	Polar
209	400	32342	155907	Nucleotide	Purine Metabolism, Adenine containing	4159	NAMED	UDMBCSSLTHHNCD-UHFFFAOYSA-N	NC1=NC=NC2=C1N=CN2C3OC(C(C3O)O)COP(O)(O)=O	adenosine 5'-monophosphate (AMP)	AMP	149022-20-8	10239183	HMDB0000045	C00020	6083	Pos Early
211	400	1553	155395	Nucleotide	Purine Metabolism, Adenine containing	4189	NAMED	OLXZPDWKRNYJJZ-UHFFFAOYSA-N	NC1=C(N=CN2C(CC3O)OC3CO)C2=NC=N1	2'-deoxyadenosine	2'-deoxyadenosine	16373-93-6	13135	HMDB0000101	C00559	13730	Pos Early
212	400	1419	155365	Amino Acid	Polyamine Metabolism	564	NAMED	WUUGFSXJNOTRMR-IOSLPCCCSA-N	NC1=NC=NC2=C1N=CN2[C@H]3[C@H](O)[C@H](O)[C@@H](CSC)O3	5-methylthioadenosine (MTA)	5-methylthioadenosine (MTA)	2457-80-9	388321	HMDB0001173	C00170	439176	Pos Early
213	400	37114	156329	Nucleotide	Purine Metabolism, Adenine containing	4174	NAMED	VQAYFKKCNSOZKM-UHFFFAOYSA-N	OC(C1O)C(OC1CO)N(C=N2)C3=C2C(NC)=NC=N3	N6-methyladenosine	N6-methyladenosine	1867-73-8	92307	HMDB0004044		102175	Pos Early
229	209	1110	125971	Lipid	Long Chain Polyunsaturated Fatty Acid (n3 and n6)	1591	NAMED	YZXBAPSDXZZRGB-DOFZRALJSA-N	CCCCC/C=C\C/C=C\C/C=C\C/C=C\CCCC(O)=O	arachidonate (20:4n6)	arachidonate (20:4n6)	506-32-1	392692	HMDB0001043	C00219	444899	Neg
231	400	1638	155435	Amino Acid	Urea cycle; Arginine and Proline Metabolism	490	NAMED	ODKSFYDXXFIFQN-UHFFFAOYSA-N	N=C(N)NCCCC(N)C(O)=O	arginine	arginine	1119-34-2	227	HMDB0000517	C00062	6322	Pos Early
232	400	15497	155552	Amino Acid	Urea cycle; Arginine and Proline Metabolism	491	NAMED	KDZOASGQNOPSCU-UHFFFAOYSA-N	NC(C(O)=O)CCCNC(NC(C(O)=O)CC(O)=O)=N	argininosuccinate	argininosuccinate	156637-58-0	805	HMDB0000052	C03406	60150382	Pos Early
234	400	443	155304	Amino Acid	Alanine and Aspartate Metabolism	36	NAMED	CKLJMWTZIZZHCS-UHFFFAOYSA-N	NC(C(O)=O)CC(O)=O	aspartate	aspartate	56-84-8	5745	HMDB0000191	C00049	5960	Pos Early
235	305	1432	145724	Amino Acid	Phenylalanine Metabolism	161	NAMED	CCVYRRGZDBSHFU-UHFFFAOYSA-N	OC(CC1=C(O)C=CC=C1)=O	2-hydroxyphenylacetate	2-hydroxyphenylacetate	614-75-5	11476	HMDB0000669	C05852	11970	Polar
240	209	32197	123321	Amino Acid	Tyrosine Metabolism	186	NAMED	JVGVDSSUAVXRDY-UHFFFAOYSA-N	OC(C(O)=O)CC1=CC=C(O)C=C1	3-(4-hydroxyphenyl)lactate	3-(4-hydroxyphenyl)lactate (HPLA)	6482-98-0	9010	HMDB0000755	C03672	9378	Neg
241	209	566	124529	Amino Acid	Phenylalanine Metabolism	155	NAMED	BTNMPGBKDVTSJY-UHFFFAOYSA-N	O=C(C(O)=O)CC1=CC=CC=C1	phenylpyruvate	phenylpyruvate	156-06-9	972	HMDB0000205	C00166	997	Neg
244	400	55	155295	Nucleotide	Pyrimidine Metabolism, Uracil containing	4259	NAMED	UCMIRNVEIXFBKS-UHFFFAOYSA-N	NCCC(O)=O	beta-alanine	beta-alanine	107-95-9,56-41-7	234	HMDB0000056	C00099	239	Pos Early
250	209	2137	124825	Cofactors and Vitamins	Hemoglobin and Porphyrin Metabolism	4432	NAMED	QBUVFDKTZJNUPP-YBRAVLHJSA-N	CC1=C(/C=C(N2)/C(C=C)=C(C)C2=O)NC(/C=C3C(CCC(O)=O)=C(C)C(/C=C(N4)\C(C)=C(C=C)C4=O)=N\3)=C1CCC(O)=O	biliverdin	biliverdin	55482-27-4,55482-27-4	10628548	HMDB0001008	C00500	5280353	Neg
251	400	568	155324	Cofactors and Vitamins	Biotin Metabolism	4405	NAMED	YBJHBAHKTGYVGT-UHFFFAOYSA-N	OC(CCCCC(SC1)C(N2)C1NC2=O)=O	biotin	biotin	58-85-5	149962	HMDB0000030	C00120	171548	Pos Early
252	305	1437	147106	Energy	TCA Cycle	1466	NAMED	KDYFGRWQOYBRFD-UHFFFAOYSA-N	OC(CCC(O)=O)=O	succinate	succinate	110-15-6	1078	HMDB0000254	C00042	1110	Polar
254	305	542	145710	Lipid	Ketone Bodies	1956	NAMED	WHBMMWSBFZVSSR-UHFFFAOYSA-N	CC(O)CC(O)=O	3-hydroxybutyrate (BHBA)	3-hydroxybutyrate (BHBA)	625-72-9	428	HMDB0000442,HMDB0000357,HMDB0000011	C03197,C01089	94318,441,92135	Polar
266	402	63	164177	Lipid	Sterol	3212	NAMED	HVYWMOMLDIMFJA-LBHVWCRMSA-N	CC1(C2C(C)CCCC(C)C)C(CC2)C(CC=C3C4(CC[C@H](O)C3)C)C4CC1	cholesterol	cholesterol	57-88-5	4937803	HMDB0000067	C00187	5997,6432564,11025495	Pos Late
267	400	34396	156099	Lipid	Phospholipid Metabolism	2251	NAMED	YHHSONZFOIEMCP-UHFFFAOYSA-N	C[N+](C)(CCOP(O)([O-])=O)C	choline phosphate	phosphocholine	72556-74-2	119298	HMDB0001565	C00588	1014	Pos Early
275	400	513	155307	Amino Acid	Creatine Metabolism	537	NAMED	DDRJAANPRJIHGJ-UHFFFAOYSA-N	CN(C(N1)=N)CC1=O	creatinine	creatinine	60-27-5	568	HMDB0000562	C00791	588	Pos Early
278	400	35637	156206	Amino Acid	Glutathione Metabolism	584	NAMED	ZUKPVRWZDMRIEO-UHFFFAOYSA-N	NC(C(NCC(O)=O)=O)CS	cysteinylglycine	cysteinylglycine	19246-18-5	58762	HMDB0000078	C01419	439498	Pos Early
279	400	56	155296	Amino Acid	Methionine, Cysteine, SAM and Taurine Metabolism	468	NAMED	LEVWYRKDKASIDU-UHFFFAOYSA-N	NC(C(O)=O)CSSCC(N)C(O)=O	cystine	cystine	56-89-3	575	HMDB0000192	C00491	67678	Pos Early
282	400	2372	155469	Nucleotide	Pyrimidine Metabolism, Cytidine containing	4267	NAMED	IERHLVCPSMICTF-UHFFFAOYSA-N	NC1=NC(N(C2OC(C(C2O)O)COP(O)(O)=O)C=C1)=O	cytidine 5'-monophosphate (5'-CMP)	CMP	63-37-6	5414497	HMDB0000095	C00055	6131	Pos Early
291	305	31260	147190	Carbohydrate	Glycolysis, Gluconeogenesis, and Pyruvate Metabolism	1241	NAMED	NBSCHQHZLSJFNQ-UHFFFAOYSA-N	OC1OC(C(C(C1O)O)O)COP(O)(O)=O	glucose 6-phosphate	glucose 6-phosphate	103192-55-8	19952394	HMDB0001401	C00092	5958	Polar
297	402	17747	158164	Lipid	Sphingosines	3179	NAMED	WWUZIQQURGPMPG-CCEZHUSRSA-N	CCCCCCCCCCCCC/C=C/C(C(CO)N)O	sphingosine	sphingosine	123-78-4	4510275	HMDB0000252	C00319	5280335	Pos Late
298	400	533	155313	Nucleotide	Pyrimidine Metabolism, Cytidine containing	4280	NAMED	NCMVOABPESMRCP-UHFFFAOYSA-N	NC1=NC(N(C2CC(C(O2)COP(O)(O)=O)O)C=C1)=O	2'-deoxycytidine 5'-monophosphate	dCMP	1032-65-1	5414501	HMDB0001202	C00239	13945	Pos Early
302	209	1114	125714	Lipid	Secondary Bile Acid Metabolism	3499	NAMED	KXGVEGMKQFWNSR-OHAQSFBXSA-N	CC12[C@@]([C@]3([H])CC[C@]4([H])C[C@H](O)CC[C@]4(C)[C@@]3([H])C[C@@H]2O)([H])CC[C@]1([H])[C@]([H])(C)CCC(O)=O	deoxycholate	deoxycholate	83-44-3	389318	HMDB0000626	C04483	222528,440355	Neg
310	400	15705	155581	Amino Acid	Methionine, Cysteine, SAM and Taurine Metabolism	459	NAMED	ILRYLPWNYFXEMH-UHFFFAOYSA-N	OC(C(CCSCC(N)C(O)=O)N)=O	cystathionine	cystathionine	535-34-2	811	HMDB0000099	C02291	439258	Pos Early
311	400	15128	155533	Amino Acid	Methionine, Cysteine, SAM and Taurine Metabolism	456	NAMED	FFFHZYDWPBMWHY-UHFFFAOYSA-N	O=C(C(CCS)N)O	homocysteine	homocysteine	454-29-5	757	HMDB0000742	C00155	778	Pos Early
313	402	17769	158166	Lipid	Sphingolipid Synthesis	3019	NAMED	OTKJDMGTUTTYMP-UHFFFAOYSA-N	CCCCCCCCCCCCCCCC(C(CO)N)O	sphinganine	sphinganine	3102-56-5	3014	HMDB0000269	C00836	3126	Pos Late
327	209	2134	124607	Cofactors and Vitamins	Riboflavin Metabolism	4353	NAMED	VWWQXMAJTJZDQX-KUIMXZBMSA-N	OC(C(O)C(O)COP(OP(OC[C@H]1O[C@@H](N(C=N2)C3=C2C(N)=NC=N3)[C@H](O)[C@@H]1O)(O)=O)(O)=O)CN(C(C=C(C)C(C)=C4)=C4N=C5C(N6)=O)C5=NC6=O	flavin adenine dinucleotide (FAD)	FAD	146-14-5,84366-81-4	559059	HMDB0001248	C00016	643975	Neg
330	305	1643	146876	Energy	TCA Cycle	1467	NAMED	VZCYOOQTPOCHFL-OWOJBTEDSA-N	OC(/C=C/C(O)=O)=O	fumarate	fumarate	100-17-8	10197150	HMDB0000134	C00122	444972	Polar
331	400	36738	156248	Peptide	Gamma-glutamyl Amino Acid	650	NAMED	OWQDWQKWSLFFFR-UHFFFAOYSA-N	O=C(O)C(N)CCC(NC(C(O)=O)CCC(O)=O)=O	gamma-glutamylglutamate	gamma-glutamylglutamate	1116-22-9	83831	HMDB0011737	C05282	92865	Pos Early
338	305	587	147098	Xenobiotics	Food Component/Plant	4827	NAMED	RGHNJXZEOKUKBD-SQOUGZDYSA-N	OC([C@H](O)[C@@H](O)[C@H](O)[C@H](O)CO)=O	gluconate	gluconate	527-07-1	10240	HMDB0000625	C00257	10690,3085666	Polar
339	305	396	146390	Lipid	Fatty Acid, Dicarboxylate	1677	NAMED	JFCQEDHGNNZCLN-UHFFFAOYSA-N	OC(CCCC(O)=O)=O	glutarate (C5-DC)	glutarate (C5-DC)	110-94-1	3618533	HMDB0000661	C00489	743,4418048	Polar
340	400	58	160611	Amino Acid	Glycine, Serine and Threonine Metabolism	1	NAMED	DHMQDGOQFOQNFH-UHFFFAOYSA-N	NCC(O)=O	glycine	glycine	56-40-6	730	HMDB0000123	C00037	750	Pos Early
342	209	18476	126842	Lipid	Primary Bile Acid Metabolism	3474	NAMED	RFDAIACWWDREDC-FRVQLJSFSA-N	O=C(CNC(CC[C@H]([C@@H]1[C@@]2(C)[C@@H](O)C[C@]3([H])[C@@]4(C)CC[C@@H](O)C[C@@]4([H])C[C@@H](O)[C@@]3([H])[C@]2([H])CC1)C)=O)O	glycocholate	glycocholate	475-31-0,863-57-0	9734	HMDB0000138	C01921	10140	Neg
344	400	43802	157048	Amino Acid	Creatine Metabolism	535	NAMED	BPMFZUMJYQTVII-UHFFFAOYSA-N	NC(NCC(O)=O)=N	guanidinoacetate	guanidinoacetate	352-97-6	743	HMDB0000128	C00581	763	Pos Early
347	400	2849	155481	Nucleotide	Purine Metabolism, Guanine containing	4197	NAMED	RQFCJASXJCIDSX-UHFFFAOYSA-N	NC1=NC2=C(C(N1)=O)N=CN2C3OC(C(C3O)O)COP(O)(O)=O	guanosine 5'-monophosphate (5'-GMP)	5'- GMP	5550-12-9	741	HMDB0001397	C00144	6804	Pos Early
348	209	1411	124547	Nucleotide	Purine Metabolism, Guanine containing	4220	NAMED	YKBGVTZYEHREMT-UHFFFAOYSA-N	OC1=C(N=CN2C(CC3O)OC3CO)C2=NC(N)=N1	2'-deoxyguanosine	2'-deoxyguanosine	961-07-9	163230	HMDB0000085	C00330	135398592	Neg
354	400	1574	155412	Amino Acid	Histidine Metabolism	90	NAMED	NTYJJOPFIAHURM-UHFFFAOYSA-N	NCCC1=CNC=N1	histamine	histamine	51-45-6	753	HMDB0000870	C00388	774	Pos Early
355	209	59	123153	Amino Acid	Histidine Metabolism	72	NAMED	HNDVDQJCIGZPNO-UHFFFAOYSA-N	NC(C(O)=O)CC1=CN=CN1	histidine	histidine	5934-29-2	752	HMDB0000177	C00135	6274	Neg
358	400	590	155331	Amino Acid	Methionine, Cysteine, SAM and Taurine Metabolism	476	NAMED	VVIUBCNYACGLLV-UHFFFAOYSA-N	NCCS(O)=O	hypotaurine	hypotaurine	300-84-5	96959	HMDB0000965	C00519	107812	Pos Early
361	400	1123	155348	Nucleotide	Purine Metabolism, (Hypo)Xanthine/Inosine containing	4139	NAMED	UGQMRVRMYYASKQ-KQYNXXCUSA-N	O[C@H]1[C@H](N2C(N=CN=C3O)=C3N=C2)O[C@H](CO)[C@H]1O	inosine	inosine	58-63-9	21241953	HMDB0000195	C00294	6021	Pos Early
363	305	1124	145716	Lipid	Inositol Metabolism	2219	NAMED	CDAISMWEOUEBRE-GPIVLXJGSA-N	O[C@@H]1[C@@H](O)[C@H](O)[C@H](O)[C@H](O)[C@H]1O	myo-inositol	myo-inositol	87-89-8	10239179	HMDB0000211	C00137	892	Polar
370	305	43849	149790	Lipid	Inositol Metabolism	2228	NAMED	INAPMGSXUVUWAF-PTQMNWPWSA-N	O[C@@H]1[C@H]([C@@H]([C@H]([C@H]([C@H]1O)O)OP(O)(O)=O)O)O	inositol 1-phosphate (I1P)	inositol 1-phosphate (I1P)	106032-59-1,573-35-3	17215924	HMDB0000213	C01177	440194	Polar
376	400	1125	155350	Amino Acid	Leucine, Isoleucine and Valine Metabolism	390	NAMED	AGPKZVBTJJNPAG-UHFFFAOYSA-N	NC(C(O)=O)C(C)CC	isoleucine	isoleucine	73-32-5	769	HMDB0000172	C06418,C00407,C16424	6306	Pos Early
381	400	6146	155500	Amino Acid	Lysine Metabolism	125	NAMED	OYIFNHCXNCRBQI-UHFFFAOYSA-N	OC(CCCC(N)C(O)=O)=O	2-aminoadipate	2-aminoadipate	1118-90-7,542-32-5	456	HMDB0000510	C00956	92136	Pos Early
382	400	47089	157351	Amino Acid	Methionine, Cysteine, SAM and Taurine Metabolism	487	NAMED	XVOYSCVBGLVSOL-UHFFFAOYSA-N	O=C(O)C(N)CS(=O)(O)=O	3-sulfo-alanine	3-sulfo-alanine	498-40-8	65718	HMDB0002757	C00506	72886	Pos Early
391	400	2132	155460	Amino Acid	Urea cycle; Arginine and Proline Metabolism	499	NAMED	RHGKLRLOHDJJDR-UHFFFAOYSA-N	NC(C(O)=O)CCCNC(N)=O	citrulline	citrulline	372-75-8	810	HMDB0000904	C00327	9750	Pos Early
392	400	1495	155377	Amino Acid	Lysine Metabolism	124	NAMED	ZDGJAHTZVHVLOT-UHFFFAOYSA-N	NC(C(O)=O)CCCCNC(C(O)=O)CCC(O)=O	saccharopine	saccharopine	997-68-2	141086	HMDB0000279	C00449	160556	Pos Early
397	400	60	155300	Amino Acid	Leucine, Isoleucine and Valine Metabolism	337	NAMED	ROHFNLRQFUQHCH-YFKPBYRVSA-N	O=C([C@H](CC(C)C)N)O	leucine	leucine	61-90-5		HMDB0000687	C00123	6106	Pos Early
405	209	1483	125730	Lipid	Secondary Bile Acid Metabolism	3514	NAMED	SMEROWZSTRWXGI-UHFFFAOYSA-N	O=C(CCC(C(CCC1C2CCC3CC4O)C1(CCC2C3(CC4)C)C)C)O	lithocholate	lithocholate	434-13-9	9519	HMDB0000761	C03990	9903	Neg
407	400	1301	155354	Amino Acid	Lysine Metabolism	107	NAMED	KDXKERNSBIXSRK-UHFFFAOYSA-N	NC(C(O)=O)CCCCN	lysine	lysine	56-87-1	5747	HMDB0003405	C00739,C00047	5962	Pos Early
409	209	1303	123199	Energy	TCA Cycle	1469	NAMED	BJEPYKJPYRNKOW-UHFFFAOYSA-N	OC(C(O)=O)CC(O)=O	malate	malate	6915-15-7	510	HMDB0031518,HMDB0000156,HMDB0000744	C00149,C00711,C00497	525	Neg
415	400	1302	155355	Amino Acid	Methionine, Cysteine, SAM and Taurine Metabolism	440	NAMED	FFEARJCKVFRZRR-UHFFFAOYSA-N	CSCCC(N)C(O)=O	methionine	methionine	63-68-3	5907	HMDB0000696	C00073	6137	Pos Early
418	305	1496	145730	Lipid	Fatty Acid Metabolism (also BCAA Metabolism)	1792	NAMED	ZIYVHBGGAOATLY-UHFFFAOYSA-N	O=C(C(C(O)=O)C)O	methylmalonate (MMA)	methylmalonate (MMA)	516-05-2	473	HMDB0000202	C02170	487	Polar
424	209	1336	125720	Lipid	Long Chain Saturated Fatty Acid	1528	NAMED	IPCSVZSSVZVIGE-UHFFFAOYSA-N	OC(CCCCCCCCCCCCCCC)=O	palmitate (16:0)	palmitate (16:0)	57-10-3	960	HMDB0000220	C00249	985	Neg
432	400	594	155332	Cofactors and Vitamins	Nicotinate and Nicotinamide Metabolism	4324	NAMED	DFPAKSUCGFBDDF-UHFFFAOYSA-N	NC(C1=CN=CC=C1)=O	nicotinamide	nicotinamide	98-92-0	911	HMDB0001406	C00153	936	Pos Early
439	209	1358	125724	Lipid	Long Chain Saturated Fatty Acid	1532	NAMED	QIQXTHQIDYTFRH-UHFFFAOYSA-N	CCCCCCCCCCCCCCCCCC(O)=O	stearate (18:0)	stearate (18:0)	57-11-4	5091	HMDB0000827	C01530	5281	Neg
444	400	1493	155375	Amino Acid	Urea cycle; Arginine and Proline Metabolism	494	NAMED	AHLPHDHHMVZTML-BYPYZUCNSA-N	O=C(O)[C@@H](N)CCCN	ornithine	ornithine	3184-13-2	6026	HMDB0000214	C00077	6262	Pos Early
445	305	1505	146440	Nucleotide	Pyrimidine Metabolism, Orotate containing	4227	NAMED	PXQPEWDEAKTCGB-UHFFFAOYSA-N	O=C(C1=CC(O)=NC(O)=N1)O	orotate	orotate	50887-69-9	942	HMDB0000226	C00295	967	Polar
452	209	33447	126083	Lipid	Long Chain Monounsaturated Fatty Acid	1547	NAMED	SECPZKHBENQXJG-FPLPWBNLSA-N	CCCCCC\C=C/CCCCCCCC(O)=O	palmitoleate (16:1n7)	palmitoleate (16:1n7)	373-49-9	393216	HMDB0003229	C08362	445638	Neg
460	400	64	155301	Amino Acid	Phenylalanine Metabolism	142	NAMED	COLNVLDHVKWLRT-UHFFFAOYSA-N	NC(C(O)=O)CC1=CC=CC=C1	phenylalanine	phenylalanine	63-91-2	5910	HMDB0000159	C00079	6140	Pos Early
461	400	42109	156915	Energy	Oxidative Phosphorylation	1486	NAMED	NBIIXXVUZAFLBC-UHFFFAOYSA-N	O=P(O)(O)O	phosphate	phosphate	7664-38-2	1032	HMDB0001429	C00009	1061	Pos Early
469	402	1510	157932	Lipid	Sphingolipid Synthesis	3022	NAMED	AERBNCYCJBRYDG-KSZLIROESA-N	O[C@@H]([C@@H](O)[C@@H](N)CO)CCCCCCCCCCCCCC	phytosphingosine	phytosphingosine	554-62-1	21238683	HMDB0004610	C12144	122121	Pos Late
480	400	1898	155455	Amino Acid	Urea cycle; Arginine and Proline Metabolism	502	NAMED	ONIBWKKTOPOVIA-UHFFFAOYSA-N	OC(C1CCCN1)=O	proline	proline	147-85-3	128566	HMDB0000162,HMDB0003411	C00148,C000763	8988,145742,614	Pos Early
482	305	527	146396	Carbohydrate	Glycolysis, Gluconeogenesis, and Pyruvate Metabolism	1257	NAMED	JVTAAEKCZFNVCJ-UHFFFAOYSA-N	CC(O)C(O)=O	lactate	lactate	79-33-4	592	HMDB0000190	C00186	612	Polar
491	400	1651	155439	Cofactors and Vitamins	Vitamin B6 Metabolism	4471	NAMED	RADKZDMFGJYCBB-UHFFFAOYSA-N	OC1=C(C)N=CC(CO)=C1C=O	pyridoxal	pyridoxal	65-22-5	1021	HMDB0001545	C00250	1050	Pos Early
493	400	3138	155486	Cofactors and Vitamins	Vitamin B6 Metabolism	4469	NAMED	ZMJGSOSNSPKHNH-UHFFFAOYSA-N	NCC1=C(COP(O)(O)=O)C=NC(C)=C1O	pyridoxamine phosphate	pyridoxamine phosphate	529-96-4	1024	HMDB0001555	C00647	1053	Pos Early
500	400	1827	155451	Cofactors and Vitamins	Riboflavin Metabolism	4352	NAMED	AUNGANRZJHBGPY-UHFFFAOYSA-N	OC(C(O)C(O)CO)CN1C(C=C2C)=C(C=C2C)N=C(C(N3)=O)C1=NC3=O	riboflavin (vitamin B2)	riboflavin (vitamin B2)	83-88-5	431981	HMDB0000244	C00255	493570	Pos Early
501	305	1515	164364	Xenobiotics	Drug - Topical Agents	5982	NAMED	YGSDEFSMJLZEOE-UHFFFAOYSA-N	OC1=C(C(O)=O)C=CC=C1	salicylate	salicylate	69-72-7	331	HMDB0001895	C00805	338	Polar
503	400	1648	155437	Amino Acid	Glycine, Serine and Threonine Metabolism	10	NAMED	MTCFGRXMJLQNBG-REOHCLBHSA-N	OC([C@@H](N)CO)=O	serine	serine	56-45-1	5736	HMDB0000187	C00065	5951	Pos Early
504	400	2342	155468	Amino Acid	Tryptophan Metabolism	292	NAMED	QZAYGJVTTNCVMB-UHFFFAOYSA-N	NCCC1=CNC(C=C2)=C1C=C2O	serotonin	serotonin	153-98-0	5013	HMDB0000259	C00780	5202	Pos Early
507	400	603	155336	Amino Acid	Polyamine Metabolism	560	NAMED	PFNFFQXMRSDOHW-UHFFFAOYSA-N	NCCCNCCCCNCCCN	spermine	spermine	71-44-3	1072	HMDB0001256	C00750	1103	Pos Early
512	400	2125	155458	Amino Acid	Methionine, Cysteine, SAM and Taurine Metabolism	477	NAMED	XOAAWQZATWQOTB-UHFFFAOYSA-N	NCCS(=O)(O)=O	taurine	taurine	107-35-7	1091	HMDB0000251	C00245	1123	Pos Early
519	209	1365	125728	Lipid	Long Chain Saturated Fatty Acid	1525	NAMED	TUNFSRHWOTWDNC-UHFFFAOYSA-N	OC(CCCCCCCCCCCCC)=O	myristate (14:0)	myristate (14:0)	544-63-8	10539	HMDB0000806	C06424	11005	Neg
523	400	15798	164851	Cofactors and Vitamins	Thiamine Metabolism	4442	NAMED	HZSAJDVWZRBGIF-UHFFFAOYSA-N	CC1=NC=C(C[N+]2=CSC(CCOP(O)([O-])=O)=C2C)C(N)=N1	thiamin monophosphate	thiamin monophosphate	532-40-1	2627905	HMDB0002666	C01081	1131,3382778	Pos Early
535	209	606	123185	Nucleotide	Pyrimidine Metabolism, Uracil containing	4239	NAMED	DRTQHJPVMGBUCF-UHFFFAOYSA-N	OC1C(N(C=CC2=O)C(N2)=O)OC(CO)C1O	uridine	uridine	58-96-8	5807	HMDB0000296	C00299	6029	Neg
536	209	52602	165330	Nucleotide	Pyrimidine Metabolism, Uracil containing	4255	NAMED	MXHRCPNRJAMMIM-UHFFFAOYSA-N	O=C(NC1=O)N(C=C1)C(CC2O)OC2CO	2'-deoxyuridine	2'-deoxyuridine	951-78-0	13118	HMDB0000012	C00526	13712	Neg
537	400	607	155340	Amino Acid	Histidine Metabolism	80	NAMED	LOIYMIARKYCTBW-OWOJBTEDSA-N	O=C(O)/C=C/C1=CNC=N1	trans-urocanate	trans-urocanate	104-98-3	643824	HMDB0000301	C00785	736715	Pos Early
561	400	57	155297	Amino Acid	Glutamate Metabolism	46	NAMED	WHUUTDBJXJRKMK-VKHMYHEASA-N	O=C(O)[C@@H](N)CCC(O)=O	glutamate	glutamate	56-86-0	591	HMDB0000148	C00025,C00217	33032	Pos Early
563	400	53	155293	Amino Acid	Glutamate Metabolism	47	NAMED	ZDXPYRJPNDTMRX-VKHMYHEASA-N	OC([C@@H](N)CCC(N)=O)=O	glutamine	glutamine	56-85-9	5746	HMDB0000641	C00064	5961	Pos Early
564	400	1284	155352	Amino Acid	Glycine, Serine and Threonine Metabolism	17	NAMED	AYFVYJQAPQTCCC-GBXIJSLDSA-N	N[C@H](C(O)=O)[C@H](O)C	threonine	threonine	72-19-5	6051	HMDB0000167	C00188	6288	Pos Early
565	400	54	155294	Amino Acid	Tryptophan Metabolism	259	NAMED	QIVBCDIJIAJPQS-VIFPVBQESA-N	O=C(O)[C@@H](N)CC1=CNC2=C1C=CC=C2	tryptophan	tryptophan	73-22-3	6066	HMDB0000929	C00078	6305	Pos Early
566	400	1649	155438	Amino Acid	Leucine, Isoleucine and Valine Metabolism	421	NAMED	KZSNJWFQEVHDMF-BYPYZUCNSA-N	N[C@H](C(O)=O)C(C)C	valine	valine	72-18-4	6050	HMDB0000883	C00183	6287	Pos Early
567	400	1504	155382	Cofactors and Vitamins	Nicotinate and Nicotinamide Metabolism	4321	NAMED	PVNIIMVLHYAWGP-UHFFFAOYSA-N	OC(C1=CC=CN=C1)=O	nicotinate	nicotinate	59-67-6	913	HMDB0001488	C00253	938	Pos Early
568	400	2150	155464	Cofactors and Vitamins	Vitamin B6 Metabolism	4468	NAMED	NHZMQXZHNVQTQA-UHFFFAOYSA-N	NCC(C(O)=C(C)N=C1)=C1CO	pyridoxamine	pyridoxamine	58052-48-5	1023	HMDB0001431	C00534	1052	Pos Early
572	305	48152	151982	Carbohydrate	Glycolysis, Gluconeogenesis, and Pyruvate Metabolism	1240	NAMED	WQZGKKKJIJFFOK-DVKNGEFBSA-N	O[C@H]1O[C@H](CO)[C@@H](O)[C@H](O)[C@H]1O	glucose	glucose	50-99-7	71358	HMDB0000122	C00031	5793	Polar
798	400	555	155320	Nucleotide	Purine Metabolism, Adenine containing	4166	NAMED	OIRDTQYFTABQOQ-KQYNXXCUSA-N	NC1=NC=NC2=C1N=CN2[C@@]3([H])[C@@](O)([H])[C@@](O)([H])[C@](CO)([H])O3	adenosine	adenosine	58-61-7	54923	HMDB0000050	C00212	60961	Pos Early
799	400	3141	155487	Amino Acid	Glycine, Serine and Threonine Metabolism	7	NAMED	KWIUHFFTVRNATP-UHFFFAOYSA-N	O=C(C[N+](C)(C)C)[O-]	betaine	betaine	107-43-7	19951173,242	HMDB0000043	C00719	247	Pos Early
800	400	1868	155454	Amino Acid	Methionine, Cysteine, SAM and Taurine Metabolism	461	NAMED	XUJNEKJLAYXESH-REOHCLBHSA-N	SC[C@H](N)C(O)=O	cysteine	cysteine	56-89-3,52-90-4	5653	HMDB0000574	C00097	5862	Pos Early
803	305	48153	152039	Carbohydrate	Fructose, Mannose and Galactose Metabolism	1370	NAMED	WQZGKKKJIJFFOK-DXQLJALPSA-N	O[C@@H]1C(CO)O[C@@H](O)[C@@H](O)[C@H]1O	mannose	mannose	3458-28-4	141983	HMDB0000169	C00159,C02209,C00936	82308,439680,185698,18950	Polar
806	400	5086	155492	Amino Acid	Glycine, Serine and Threonine Metabolism	6	NAMED	FFDGPVCHZBVARC-UHFFFAOYSA-N	CN(C)CC(O)=O	dimethylglycine	dimethylglycine	1118-68-9	653	HMDB0000092	C03626	673	Pos Early
811	400	1126	155351	Amino Acid	Alanine and Aspartate Metabolism	29	NAMED	QNAYBMKLOCPYGJ-REOHCLBHSA-N	O=C(O)[C@@H](N)C	alanine	alanine	56-41-7	5735	HMDB0000161	C00041	5950	Pos Early
815	400	1299	155353	Amino Acid	Tyrosine Metabolism	167	NAMED	OUYCCCASQSFEME-QMMMGPOBSA-N	N[C@@H](CC1=CC=C(O)C=C1)C(O)=O	tyrosine	tyrosine	60-18-4	5833	HMDB0000158	C00082	6057	Pos Early
818	305	15872	147518	Lipid	Fatty Acid Synthesis	1490	NAMED	OFOBLEOULBTSOW-UHFFFAOYSA-N	O=C(O)CC(O)=O	malonate	malonate	26522-22-85-0,141-82-2	844	HMDB0000691	C00383	867	Polar
821	209	33442	125870	Nucleotide	Pyrimidine Metabolism, Uracil containing	4241	NAMED	PTJWIQPHWPFNBW-GBNDHIKLSA-N	O[C@]1([H])[C@@](O)([H])[C@](CO)([H])O[C@]1(C2=CNC(NC2=O)=O)[H]	pseudouridine	pseudouridine	1445-07-4	21403010	HMDB0000767	C02067	15047	Neg
823	305	48990	160586	Carbohydrate	Glycolysis, Gluconeogenesis, and Pyruvate Metabolism	1256	NAMED	LCTONWCANYUPML-UHFFFAOYSA-N	CC(C(O)=O)=O	pyruvate	pyruvate	127-17-3	96901	HMDB0000243	C00022	1060	Polar
825	400	605	155338	Nucleotide	Pyrimidine Metabolism, Uracil containing	4240	NAMED	ISAKRJDGNUQOIC-UHFFFAOYSA-N	O=C(NC=C1)NC1=O	uracil	uracil	66-22-8	1141	HMDB0000300	C00106	1174	Pos Early
826	305	15581	146484	Carbohydrate	Pentose Metabolism	1284	NAMED	PYMYPHUHKUWMLA-VPENINKCSA-N	O=C[C@@H]([C@H]([C@@H](CO)O)O)O	xylose	xylose	609-06-3	85957	HMDB0000098	C00181	135191	Polar
827	400	514	155308	Nucleotide	Pyrimidine Metabolism, Cytidine containing	4271	NAMED	UHDGCWIWMRVCDJ-XVFCMESISA-N	OC[C@@H]1[C@H]([C@H]([C@H](N2C(N=C(C=C2)N)=O)O1)O)O	cytidine	cytidine	65-46-3	5940	HMDB0000089	C00475	6175	Pos Early
828	305	575	146408	Carbohydrate	Pentose Metabolism	1286	NAMED	SRBFZHDQGSBBOR-SQOUGZDYSA-N	O[C@@H]1CO[C@@H](O)[C@@H](O)[C@@H]1O	arabinose	arabinose	28697-53-2	59687	HMDB0029942	C00216	66308	Polar
869	400	2856	155482	Nucleotide	Pyrimidine Metabolism, Uracil containing	4234	NAMED	DJJCXFVJDGTHFX-XVFCMESISA-N	O[C@]1([H])[C@@](O)([H])[C@](COP(O)(O)=O)([H])O[C@]1(N(C=C2)C(NC2=O)=O)[H]	uridine 5'-monophosphate (UMP)	UMP	3387-36-8	1399139	HMDB0000288	C00105	6030	Pos Early
872	209	2183	124827	Nucleotide	Pyrimidine Metabolism, Thymine containing	4294	NAMED	IQFYYKKMVGJFEH-XLPZGREQSA-N	O=C(NC(C(C)=C1)=O)N1[C@]2([C@@]([C@@]([C@@](CO)(O2)[H])(O)[H])([H])[H])[H]	thymidine	thymidine	50-89-5	5585	HMDB0000273	C00214	5789	Neg
873	400	5341	155495	Cofactors and Vitamins	Thiamine Metabolism	4441	NAMED	OHQKBYLHTFYNQF-UHFFFAOYSA-N	NC1=C(C[N+]2=CSC(CC[O-])=C2C)C=NC(C)=N1	thiamin (vitamin B1)	thiamin (vitamin B1)	59-43-8		HMDB0000235	DG00125,C00378,D08580	1130	Pos Early
875	400	596	155333	Xenobiotics	Benzoate Metabolism	4536	NAMED	ALYNCZNDIQEVRV-UHFFFAOYSA-N	OC(C1=CC=C(N)C=C1)=O	p-aminobenzoate (PABA)	p-aminobenzoate (PABA)	150-13-0	953	HMDB0001392	C00568	978	Pos Early
878	305	48195	153126	Carbohydrate	Fructose, Mannose and Galactose Metabolism	1364	NAMED	RFSUNEUAIZKAJO-ARQDHWQXSA-N	OC[C@@]1(O)O[C@H](CO)[C@@H](O)[C@@H]1O	fructose	fructose	57-48-7	5764	HMDB0000660	C00095	2723872	Polar
880	400	554	155319	Nucleotide	Purine Metabolism, Adenine containing	4167	NAMED	GFFGJBXGBJISGV-UHFFFAOYSA-N	NC1=NC=NC2=C1N=CN2	adenine	adenine	73-24-5	185	HMDB0000034	C00147	190	Pos Early
881	400	573	155326	Nucleotide	Pyrimidine Metabolism, Cytidine containing	4272	NAMED	OPTASPLRGRRNAP-UHFFFAOYSA-N	NC1=NC(NC=C1)=O	cytosine	cytosine	71-30-7	577	HMDB0000630	C00380	597	Pos Early
882	209	604	126810	Nucleotide	Pyrimidine Metabolism, Thymine containing	4297	NAMED	RWQNBRDOKXIBIV-UHFFFAOYSA-N	O=C1C(C)=CNC(N1)=O	thymine	thymine	65-71-4	1103	HMDB0000262	C00178	1135	Neg
888	209	1642	125736	Lipid	Medium Chain Fatty Acid	1512	NAMED	GHVNFZFCNZKVNT-UHFFFAOYSA-N	CCCCCCCCCC(O)=O	caprate (10:0)	caprate (10:0)	334-48-5	2863	HMDB0000511	C01571	2969	Neg
889	209	12067	125750	Lipid	Medium Chain Fatty Acid	1517	NAMED	ZDPHROOEEOARMN-UHFFFAOYSA-N	O=C(O)CCCCCCCCCC	undecanoate (11:0)	undecanoate (11:0)	334-48-5	7888	HMDB0000947	C17715	8180	Neg
891	209	1121	125718	Lipid	Long Chain Saturated Fatty Acid	1530	NAMED	KEMQGTRYUADPNZ-UHFFFAOYSA-N	O=C(O)CCCCCCCCCCCCCCCC	margarate (17:0)	margarate (17:0)	506-12-7	10033	HMDB0002259		10465	Neg
892	209	1356	125722	Lipid	Long Chain Saturated Fatty Acid	1534	NAMED	ISYWECDDZWTKFF-UHFFFAOYSA-N	CCCCCCCCCCCCCCCCCCC(O)=O	nonadecanoate (19:0)	nonadecanoate (19:0)	646-30-0	12071	HMDB0000772	C16535	12591	Neg
893	209	1118	125716	Lipid	Long Chain Saturated Fatty Acid	1535	NAMED	VKOBVWXKNCXXDE-UHFFFAOYSA-N	CCCCCCCCCCCCCCCCCCCC(O)=O	arachidate (20:0)	arachidate (20:0)	506-30-9	10035	HMDB0002212	C06425	10467	Neg
913	305	15586	146486	Carbohydrate	Glycogen Metabolism	1317	NAMED	GUBGYTABKSRVRQ-ASMJPISFSA-N	O[C@@H]1[C@H]([C@H](O[C@@H]([C@H]1O)CO)O[C@H]2[C@@H]([C@H]([C@H](O[C@@H]2CO)O)O)O)O	maltose	maltose	6363-53-7	388469	HMDB0000163	C00208	10991489	Polar
914	305	1471	147709	Carbohydrate	Pentose Metabolism	1278	NAMED	PYMYPHUHKUWMLA-LMVFSUKVSA-N	O=C[C@@H]([C@@H]([C@@H](CO)O)O)O	ribose	ribose	50-69-1	4470639	HMDB0000283	C00121	5779	Polar
917	400	512	155306	Amino Acid	Alanine and Aspartate Metabolism	40	NAMED	DCXYFEDJOCDNAF-REOHCLBHSA-N	NC(C[C@H](N)C(O)=O)=O	asparagine	asparagine	70-47-3	6031	HMDB0000168	C00152	6267	Pos Early
922	402	1759	211070	Lipid	Dihydroceramides	3031	NAMED	KZTJQXAANJHSCE-OIDHKYIRSA-N	CCCCCCCCCCCCCCCCCC(N[C@H]([C@H](O)CCCCCCCCCCCCCCC)CO)=O	N-stearoyl-sphinganine (d18:0/18:0)*	N-stearoyl-sphinganine (d18:0/18:0)*	2304-80-5	4446686	HMDB0011761		5283573	Pos Late
923	305	601	145712	Nucleotide	Pyrimidine Metabolism, Orotate containing	4226	NAMED	UFIVEPVSAGBUSI-UHFFFAOYSA-N	O=C(C(NC1=O)CC(N1)=O)O	dihydroorotate	dihydroorotate	155-54-4	628	HMDB03349	C00337	648	Polar
925	209	1644	125738	Lipid	Medium Chain Fatty Acid	1508	NAMED	MNWFXJYAOYHMED-UHFFFAOYSA-N	CCCCCCC(O)=O	heptanoate (7:0)	heptanoate (7:0)	111-14-8	7803	HMDB0000666	C17714	8094	Neg
926	209	32489	125850	Lipid	Medium Chain Fatty Acid	1507	NAMED	FUZZWVXGSFPDMH-UHFFFAOYSA-N	CCCCCC(O)=O	caproate (6:0)	caproate (6:0)	142-62-1	8552	HMDB0000535	C01585	8892	Neg
935	305	1519	147116	Carbohydrate	Disaccharides and Oligosaccharides	1343	NAMED	CZMRCDWAGMRECN-UGDNZRGBSA-N	OC[C@]1(O[C@@H]2[C@@H]([C@H]([C@@H]([C@H](O2)CO)O)O)O)[C@H]([C@@H]([C@@H](CO)O1)O)O	sucrose	sucrose	57-50-1	5768	HMDB0000258	C00089	5988	Polar
936	400	608	155341	Cofactors and Vitamins	Vitamin B6 Metabolism	4466	NAMED	LXNHXLLTXMVWPM-UHFFFAOYSA-N	OC1=C(C)N=CC(CO)=C1CO	pyridoxine (vitamin B6)	pyridoxine (vitamin B6)	58-56-0	1025	HMDB0000239	D08454	1054	Pos Early
980	209	1361	125726	Lipid	Long Chain Saturated Fatty Acid	1527	NAMED	WQEPLUUGTLDZJY-UHFFFAOYSA-N	O=C(O)CCCCCCCCCCCCCC	pentadecanoate (15:0)	pentadecanoate (15:0)	10002-84-2,1002-84-2	13249	HMDB0000826	C16537	13849	Neg
1001	400	32306	155905	Amino Acid	Urea cycle; Arginine and Proline Metabolism	520	NAMED	PMMYEEVYMWASQN-DMTCNVIQSA-N	O[C@@H]1C[C@@H](C(O)=O)NC1	trans-4-hydroxyproline	hydroxyproline	51-35-4	5605	HMDB0000725	C01157	5810	Pos Early
1002	305	1107	146424	Nucleotide	Purine Metabolism, (Hypo)Xanthine/Inosine containing	4153	NAMED	POJWUDADGALRAB-UHFFFAOYSA-N	O=C(N1)C(NC(N)=O)NC1=O	allantoin	allantoin	97-59-6	199	HMDB0000462	C02348,C01551,C02350	439714,204,439713	Polar
1003	305	1117	146426	Carbohydrate	Fructose, Mannose and Galactose Metabolism	1380	NAMED	FBPFZTCFMRRESA-GUCUJZIJSA-N	O[C@H]([C@@H](O)CO)[C@@H](O)[C@H](O)CO	galactitol (dulcitol)	galactitol (dulcitol)	608-66-2	11357	HMDB0000107	C01697	11850	Polar
1004	400	3147	155488	Nucleotide	Purine Metabolism, (Hypo)Xanthine/Inosine containing	4141	NAMED	LRFVTYWOQMYALW-UHFFFAOYSA-N	O=C(N1)C(N=CN2)=C2NC1=O	xanthine	xanthine	69-89-6	1151	HMDB0000292	C00385	1188	Pos Early
1021	209	1494	123209	Amino Acid	Glutathione Metabolism	587	NAMED	ODHCTXKNWHHXJC-VKHMYHEASA-N	O=C1CC[C@@H]([C@@](O)=O)N1	5-oxoproline	5-oxoproline	98-79-3	7127	HMDB0000267	C02237,C01879	439685,7405	Neg
1022	400	1512	155387	Amino Acid	Tryptophan Metabolism	287	NAMED	SIOXPEMLGUPBBT-UHFFFAOYSA-N	O=C(O)C1=NC=CC=C1	picolinate	picolinate	98-98-6	993	HMDB0002243	C10164	1018	Pos Early
1023	400	1516	155390	Amino Acid	Glycine, Serine and Threonine Metabolism	5	NAMED	FSYKKLYZXJSNPZ-UHFFFAOYSA-N	CNCC(O)=O	sarcosine	sarcosine	107-97-1	1057	HMDB0000271	C00213	1088	Pos Early
1024	400	1508	155385	Cofactors and Vitamins	Pantothenate and CoA Metabolism	4357	NAMED	GHOKWGTUZJEAQD-ZETCQYMHSA-N	O=C(NCCC(O)=O)[C@H](O)C(C)(C)CO	pantothenate	pantothenate (Vitamin B5)	137-08-6	6361	HMDB0000210	C00864	6613	Pos Early
1025	400	1444	155369	Amino Acid	Lysine Metabolism	133	NAMED	HXEACLLIILLPRG-UHFFFAOYSA-N	OC(C1NCCCC1)=O	pipecolate	pipecolate	4043-87-2		HMDB0000070			Pos Early
1049	400	21106	155741	Nucleotide	Pyrimidine Metabolism, Cytidine containing	4278	NAMED	LRSASMSXMSNRBT-UHFFFAOYSA-N	NC1=NC(NC=C1C)=O	5-methylcytosine	5-methylcytosine	58366-64-6	58551	HMDB0002894	C02376	65040	Pos Early
1052	305	1572	146444	Carbohydrate	Glycolysis, Gluconeogenesis, and Pyruvate Metabolism	1260	NAMED	RBNPOMFGQQGHHO-UHFFFAOYSA-N	O=C(O)C(O)CO	glycerate	glycerate	600-19-1	732	HMDB0000139,HMDB0006372	C00258	439194,752	Polar
1053	400	3155	155489	Nucleotide	Pyrimidine Metabolism, Uracil containing	4258	NAMED	JSJWCHRYRHKBBW-UHFFFAOYSA-N	OC(CCNC(N)=O)=O	3-ureidopropionate	3-ureidopropionate	462-88-4	109	HMDB0000026	C02642	111	Pos Early
1082	209	1587	126818	Amino Acid	Leucine, Isoleucine and Valine Metabolism	341	NAMED	WXNXCEHXYPACJF-ZETCQYMHSA-N	O=C(O)[C@H](CC(C)C)NC(C)=O	N-acetylleucine	N-acetylleucine	1188-21-2	64075	HMDB0011756	C02710	70912	Neg
1083	209	1589	124587	Amino Acid	Methionine, Cysteine, SAM and Taurine Metabolism	441	NAMED	XUYPXLNMDZIRQH-LURJTMIESA-N	O=C(O)[C@H](CCSC)NC(C)=O	N-acetylmethionine	N-acetylmethionine	65-82-7	395338	HMDB0011745	C02712	448580	Neg
1084	209	1591	124807	Amino Acid	Leucine, Isoleucine and Valine Metabolism	422	NAMED	IHYJTAOFMMMOPX-LURJTMIESA-N	O=C(O)[C@@H](NC(C)=O)C(C)C	N-acetylvaline	N-acetylvaline	96-81-1	60154	HMDB0011757		66789	Neg
1087	209	1552	125983	Lipid	Long Chain Monounsaturated Fatty Acid	1565	NAMED	DPUOLQHDNGRHBS-KTKRTIGZSA-N	OC(CCCCCCCCCCC\C=C/CCCCCCCC)=O	erucate (22:1n9)	erucate (22:1n9)	112-86-7	7924	HMDB0002068	C08316	8216,5281116	Neg
1090	402	43807	159596	Cofactors and Vitamins	Hemoglobin and Porphyrin Metabolism	4429	NAMED	BPYKTIZUTYGOLE-KDUUSRDASA-N	CC(C(N\1)=O)=C(C=C)C1=C/C2=C(C)C(CCC(O)=O)=C(CC3=C(CCC(O)=O)C(C)=C(/C=C4NC(C(C=C)=C/4C)=O)N3)N2	bilirubin (Z,Z)	bilirubin	635-65-4	4444055	HMDB0000054	C00486	5280352	Pos Late
1099	209	1573	124583	Nucleotide	Purine Metabolism, Guanine containing	4202	NAMED	NYHBQMYGNKIUIF-UUOKFMHZSA-N	O=C1C(N=CN2[C@@]3([H])[C@@](O)([H])[C@@](O)([H])[C@](CO)([H])O3)=C2N=C(N)N1	guanosine	guanosine	118-00-3	6544	HMDB0000133	C00387	6802	Neg
1102	400	2734	155471	Peptide	Gamma-glutamyl Amino Acid	662	NAMED	VVLXCWVSSLFQDS-QWRGUYRKSA-N	OC(C=C1)=CC=C1C[C@@H](C(O)=O)NC(CC[C@@H](C(O)=O)N)=O	gamma-glutamyltyrosine	gamma-glutamyltyrosine	7432-23-7	85142	HMDB0011741		94340	Pos Early
1105	402	1561	164189	Cofactors and Vitamins	Tocopherol Metabolism	4381	NAMED	GVJHHUAWPYXKBD-IEOSBIPESA-N	CC1=C2C(O[C@@](CCC[C@H](C)CCC[C@H](C)CCC[C@H](C)C)(C)CC2)=C(C)C(C)=C1O	alpha-tocopherol	alpha-tocopherol	10191-41-0,59-02-9	14265	HMDB0001893	C02477	86472	Pos Late
1107	400	1586	155420	Amino Acid	Methionine, Cysteine, SAM and Taurine Metabolism	462	NAMED	PWKSKIMOESPYIA-BYPYZUCNSA-N	OC([C@H](CS)NC(C)=O)=O	N-acetylcysteine	N-acetylcysteine	616-91-1	11540	HMDB0001890	C06809	12035	Pos Early
1108	305	1594	147490	Nucleotide	Pyrimidine Metabolism, Orotate containing	4225	NAMED	HLKXYZVTANABHZ-REOHCLBHSA-N	OC([C@H](CC(O)=O)NC(N)=O)=O	N-carbamoylaspartate	N-carbamoylaspartate	923-37-5	4573859	HMDB0000828	C00438	93072	Polar
1110	305	1585	147717	Amino Acid	Alanine and Aspartate Metabolism	31	NAMED	KTHDTJVBEPMMGL-VKHMYHEASA-N	O=C(O)[C@@H](NC(C)=O)C	N-acetylalanine	N-acetylalanine	97-69-8	79449	HMDB0000766	C02847	88064	Polar
1113	400	1558	155399	Amino Acid	Polyamine Metabolism	568	NAMED	UZTFMUBKZQVKLK-UHFFFAOYSA-N	CC(NCCCC(O)=O)=O	4-acetamidobutanoate	4-acetamidobutanoate	3025-96-5	17180	HMDB0003681	C02946	18189	Pos Early
1114	400	1566	155405	Nucleotide	Pyrimidine Metabolism, Thymine containing	4303	NAMED	QCHPKSFMDHPSNR-UHFFFAOYSA-N	O=C(O)C(C)CN	3-aminoisobutyrate	3-aminoisobutyrate	214139-20-5,10569-72-9	58481	HMDB0002166	C05145	64956	Pos Early
1123	209	1563	125732	Lipid	Primary Bile Acid Metabolism	3476	NAMED	RUDATBOHQWOJDD-LXEZOOAESA-N	C[C@]12CC[C@]3([H])[C@@]4(C)CC[C@@H](O)C[C@@]4([H])C[C@@H](O)[C@@]3([H])[C@]1([H])CC[C@@]2(C(CCC(O)=O)C)[H]	chenodeoxycholate	chenodeoxycholate	474-25-9,474-24-9		HMDB0000518	C02528	10133	Neg
1124	209	1564	124575	Energy	TCA Cycle	1457	NAMED	KRKNYBCHXYNGOX-UHFFFAOYSA-N	OC(CC(CC(O)=O)(O)C(O)=O)=O	citrate	citrate	77-92-9	305	HMDB0000094	C00158	311	Neg
1133	400	1603	155431	Amino Acid	Tyrosine Metabolism	175	NAMED	DZGWFCGJZKJUFP-UHFFFAOYSA-N	OC1=CC=C(CCN)C=C1	tyramine	tyramine	60-19-5	5408	HMDB0000306	C00483	5610	Pos Early
1134	209	1604	124593	Nucleotide	Purine Metabolism, (Hypo)Xanthine/Inosine containing	4151	NAMED	LEHOTFFKMJEONL-UHFFFAOYSA-N	O=C1NC(NC(NC2=O)=O)=C2N1	urate	urate	120K5305,69-93-2		HMDB0000289	C00366	1175	Neg
1135	209	1605	125991	Lipid	Secondary Bile Acid Metabolism	3524	NAMED	RUDATBOHQWOJDD-UZVSRGJWSA-N	O[C@@H]1[C@@]2([H])[C@]3([H])CC[C@@]([C@@H](CCC(O)=O)C)([H])[C@@]3(C)CC[C@]2([H])[C@@]4(C)CC[C@@H](O)C[C@@]4([H])C1	ursodeoxycholate	ursodeoxycholate	128-13-2	29131	HMDB0000946	C07880	31401	Neg
1136	209	33443	126081	Lipid	Short Chain Fatty Acid	1506	NAMED	NQPDZGIKBAWPEJ-UHFFFAOYSA-N	OC(CCCC)=O	valerate (5:0)	valerate (5:0)	109-52-4	7701	HMDB0000892	C00803	7991	Neg
1137	402	38102	158973	Lipid	Endocannabinoid	2177	NAMED	BOWVQLFMWHZBEF-KTKRTIGZSA-N	O=C(NCCO)CCCCCCC/C=C\CCCCCCCC	oleoyl ethanolamide	oleoyl ethanolamide	111-58-0,11-58-0	4446574	HMDB0002088		5283454	Pos Late
1140	400	2730	155470	Peptide	Gamma-glutamyl Amino Acid	651	NAMED	JBFYFLXEJFQWMU-WDSKDSINSA-N	O=C(N)CC[C@@H](C(O)=O)NC(CC[C@@H](C(O)=O)N)=O	gamma-glutamylglutamine	gamma-glutamylglutamine	10148-81-9	133013	HMDB0011738	C05283	150914	Pos Early
1141	209	1669	124595	Amino Acid	Tyrosine Metabolism	180	NAMED	KKADPXVIOXHVKN-UHFFFAOYSA-N	OC1=CC=C(CC(C(O)=O)=O)C=C1	4-hydroxyphenylpyruvate	4-hydroxyphenylpyruvate	156-39-8	954	HMDB0000707	C01179	979	Neg
1143	209	40605	223227	Lipid	Short Chain Fatty Acid	1505	NAMED	FERIUCNNQQJTOY-UHFFFAOYSA-N	OC(CCC)=O	butyrate/isobutyrate (4:0)	butyrate/isobutyrate (4:0)	109-92-6	259	HMDB0000039	C00246	264	Neg
1162	400	32377	155919	Carbohydrate	Aminosugar Metabolism	1436	NAMED	SQVRNKJHWKZAKO-UHFFFAOYSA-N	OC1(C(O)=O)CC(O)C(NC(C)=O)C(C(O)C(O)CO)O1	N-acetylneuraminate	N-acetylneuraminate	131-48-6	10292217	HMDB0000230	C00270	439197	Pos Early
1207	400	12142	155521	Amino Acid	Phenylalanine Metabolism	159	NAMED	BHHGXPLMPWCGHP-UHFFFAOYSA-N	NCCC1=CC=CC=C1	phenethylamine	phenethylamine	64-04-0	13856352	HMDB0012275	C05332	1001	Pos Early
1212	305	15741	147960	Carbohydrate	Aminosugar Metabolism	1430	NAMED	FZLJPEPAYPUMMR-FMDGEEDCSA-N	O[C@H]1[C@H](O)[C@@H](CO)O[C@H](OP(O)(O)=O)[C@@H]1NC(C)=O	N-acetyl-glucosamine 1-phosphate	N-acetyl-glucosamine 1-phosphate	31281-59-1	389323	HMDB0001367	C04256	440364	Polar
1213	305	15107	147950	Carbohydrate	Aminosugar Metabolism	1429	NAMED	BRGMHAYQAZFZDJ-FMDGEEDCSA-N	O[C@@H]1O[C@H](COP(O)(O)=O)[C@@H](O)[C@H](O)[C@H]1NC(C)=O	N-acetylglucosamine 6-phosphate	N-acetylglucosamine 6-phosphate	102029-88-9	8216065	HMDB0002817	C00357	439219	Polar
1215	400	48149	157725	Carbohydrate	Aminosugar Metabolism	1448	NAMED	YTTRPBWEMMPYSW-VFFCQLMOSA-N	O[C@H]1[C@H](O)[C@@H](CO)O[C@@H](NC(CC(N)C(O)=O)=O)[C@@H]1NC(C)=O	N-acetylglucosaminylasparagine	N-acetylglucosaminylasparagine	2776-93-4	21403014	HMDB0000489	C04540	123826	Pos Early
1216	209	35469	152522	Carbohydrate	Aminosugar Metabolism	1439	NAMED	MCGXOCXFFNKASF-FMDGEEDCSA-N	N[C@H]1[C@H](NC(C)=O)[C@@H](O)[C@H](O)[C@@H](CO)O1	N-acetyl-beta-glucosaminylamine	N-acetyl-beta-glucosaminylamine	4229-38-3	388560	HMDB01104	C01239	439454	Neg
1219	400	15499	155553	Amino Acid	Glycine, Serine and Threonine Metabolism	8	NAMED	ZITVQIBHULMKJS-UHFFFAOYSA-N	C[N+](C)(C)[CH-]C([H])=O	betaine aldehyde	betaine aldehyde	7758-31-8	244	HMDB0001252	C00576	249	Pos Early
1221	400	27718	155838	Amino Acid	Creatine Metabolism	536	NAMED	CVSVTCORWBXHQV-UHFFFAOYSA-N	CN(C(N)=N)CC(O)=O	creatine	creatine	57-00-1	566	HMDB0000064	C00300	586	Pos Early
1231	209	17805	126039	Lipid	Long Chain Polyunsaturated Fatty Acid (n3 and n6)	1588	NAMED	XSXIVVZCUAHUJO-HZJYTTRNSA-N	O=C(O)CCCCCCCCC/C=C\C/C=C\CCCCC	dihomo-linoleate (20:2n6)	dihomolinoleate (20:2n6)	2091-39-6	4944228	HMDB0005060	C16525	6439848	Neg
1235	400	18245	155638	Peptide	Gamma-glutamyl Amino Acid	653	NAMED	PXVCMZCJAUJLJP-YUMQZZPRSA-N	O=C(O)[C@@H](N)CCC(N[C@@H](CC1=CNC=N1)C(O)=O)=O	gamma-glutamylhistidine	gamma-glutamylhistidine	37460-15-4	5380197	HMDB0029151		7017195	Pos Early
1239	209	17945	126830	Lipid	Fatty Acid, Monohydroxy	1989	NAMED	KIHBGTRZFAVZRV-QGZVFWFLSA-N	OC([C@H](O)CCCCCCCCCCCCCCCC)=O	2-hydroxystearate	2-hydroxystearate	629-22-1	62625	HMDB0062549	C03042,C03045	439887,439885,69417	Neg
1242	400	15650	155564	Nucleotide	Purine Metabolism, Adenine containing	4173	NAMED	GFYLSDSUCHVORB-IOSLPCCCSA-N	N=C1C2=C(N([C@@]3([H])[C@@](O)([H])[C@@](O)([H])[C@](CO)([H])O3)C=N2)N=CN1C	N1-methyladenosine	1-methyladenosine	15763-06-1	4573813	HMDB0003331	C02494	27476	Pos Early
1248	209	12023	124621	Nucleotide	Pyrimidine Metabolism, Thymine containing	4290	NAMED	GYOZYWVXFNDGLU-XLPZGREQSA-N	CC1=CN([C@@]2([H])[C@@]([H])([H])[C@@](O)([H])[C@](COP(O)(O)=O)([H])O2)C(NC1=O)=O	thymidine 5'-monophosphate	TMP	33430-62-5	10239189	HMDB0001227	C00364	9700	Neg
1254	209	15122	126021	Lipid	Glycerolipid Metabolism	2860	NAMED	PEDCQBHIVMGVHV-UHFFFAOYSA-N	OC(CO)CO	glycerol	glycerol	56-81-5	733	HMDB0000131	C00116	753	Neg
1256	400	15506	155556	Lipid	Phospholipid Metabolism	2250	NAMED	CRBHXDCYXIISFC-UHFFFAOYSA-N	[O-]CC[N+](C)(C)C	choline	choline	67-48-1	149278	HMDB0000097	C00114	305	Pos Early
1258	400	4970	155491	Amino Acid	Tryptophan Metabolism	280	NAMED	RWZYAGGXGHYGMB-UHFFFAOYSA-N	OC(C1=CC=CC=C1N)=O	anthranilate	anthranilate	118-92-3	222	HMDB0001123	C00108	227	Pos Early
1268	400	18369	155662	Peptide	Gamma-glutamyl Amino Acid	655	NAMED	MYFMARDICOWMQP-YUMQZZPRSA-N	CC(C)C[C@@H](C(O)=O)NC(CC[C@@H](C(O)=O)N)=O	gamma-glutamylleucine	gamma-glutamylleucine	2566-39-4	133115	HMDB0011171		151023	Pos Early
1276	209	17665	124879	Xenobiotics	Benzoate Metabolism	4532	NAMED	RGHHSNMVTDWUBI-UHFFFAOYSA-N	OC1=CC=C(C([H])=O)C=C1	p-hydroxybenzaldehyde	p-hydroxybenzaldehyde	123-08-0	123	HMDB0011718	C00633	126	Neg
1302	209	17772	126828	Lipid	Sphingosines	3182	NAMED	BLTCBVOJNNKFKC-QUDYQQOWSA-N	OC[C@@H]([C@H](O)/C=C/CCCCCCCCCCCCC)NC(C)=O	N-acetylsphingosine	N-acetylsphingosine	3102-57-6	4593710	HMDB04950	C00195	5497136	Neg
1310	209	5278	126003	Cofactors and Vitamins	Nicotinate and Nicotinamide Metabolism	4328	NAMED	BAWFJGJZGIEFAR-JTDWVUTFSA-N	NC1=NC=NC2=C1N=CN2[C@@H]3[C@@H](O)[C@@H](O)[C@H](COP(OP(OC[C@@H]4[C@@H](O)[C@@H](O)[C@H]([N+]5=CC(C(N)=O)=CC=C5)O4)([O-])=O)(O)=O)O3	nicotinamide adenine dinucleotide (NAD+)	NAD+	53-84-9	5681		C00003	5892	Neg
1442	305	12129	147727	Amino Acid	Leucine, Isoleucine and Valine Metabolism	368	NAMED	AXFYFNCPONWUHW-UHFFFAOYSA-N	CC(C)(O)CC(O)=O	beta-hydroxyisovalerate	beta-hydroxyisovalerate	625-08-1	62571	HMDB0000754		69362	Polar
1489	402	38165	159012	Lipid	Endocannabinoid	2180	NAMED	HXYVTAGFYLMHSO-UHFFFAOYSA-N	CCCCCCCCCCCCCCCC(NCCO)=O	palmitoyl ethanolamide	palmitoyl ethanolamide	544-31-0	4509	HMDB0002100	C16512	4671	Pos Late
1506	209	32462	143855	Lipid	Fatty Acid Metabolism (Acyl Glycine)	1845	NAMED	YCRHZEHWEYAHCO-HZJYTTRNSA-N	O=C(O)CNC(CCCCCCC/C=C\C/C=C\CCCCC)=O	N-linoleoylglycine	N-linoleoylglycine	2764-03-6	4938516			6433346	Neg
1518	402	44877	164219	Lipid	Ceramides	3040	NAMED	YDNKGFDKKRUKPY-TURZORIXSA-N	OC[C@@H]([C@H](O)/C=C/CCCCCCCCCCCCC)NC(CCCCCCCCCCCCCCC)=O	N-palmitoyl-sphingosine (d18:1/16:0)	N-palmitoyl-sphingosine (d18:1/16:0)	24696-26-2	4446677	HMDB0004949		5283564	Pos Late
1526	402	19263	164198	Lipid	Phosphatidylethanolamine (PE)	2426	NAMED	FHQVHHIBKUMWTI-OTMQOFQLSA-N	CCCCCCCC\C=C/CCCCCCCC(O[C@](COC(CCCCCCCCCCCCCCC)=O)(COP([O-])(OCC[N+]([H])([H])[H])=O)[H])=O	1-palmitoyl-2-oleoyl-GPE (16:0/18:1)	1-palmitoyl-2-oleoyl-GPE (16:0/18:1)	26662-94-2	4446615	HMDB0005320		5283496	Pos Late
1528	305	52450	165113	Lipid	Phosphatidylinositol (PI)	2554	NAMED	BSNJSZUDOMPYIR-DMDPBSJXSA-N	O=C(CCCCCCC/C=C\C/C=C\CCCCC)O[C@@H](COP(OC1C(O)C(O)C(O)C(O)C1O)(O)=O)COC(CCCCCCCCCCCCCCC)=O	1-palmitoyl-2-linoleoyl-GPI (16:0/18:2)	1-palmitoyl-2-linoleoyl-GPI (16:0/18:2)		21403024	HMDB0009784		46891795	Polar
1537	402	42446	165129	Lipid	Phosphatidylcholine (PC)	2304	NAMED	JLPULHDHAOZNQI-ZTIMHPMXSA-N	O=P([O-])(OC[C@@H](COC(CCCCCCCCCCCCCCC)=O)OC(CCCCCCC/C=C\C/C=C\CCCCC)=O)OCC[N+](C)(C)C	1-palmitoyl-2-linoleoyl-GPC (16:0/18:2)	1-palmitoyl-2-linoleoyl-GPC (16:0/18:2)	40811-94-7	4450224	HMDB0007973		5287971	Pos Late
1538	402	19503	164530	Lipid	Sphingomyelins	3125	NAMED	LKQLRGMMMAHREN-YJFXYUILSA-N	CCCCCCCCCCCCCCCCCC(N[C@@](COP([O-])(OCC[N+](C)(C)C)=O)([C@](O)(/C=C/CCCCCCCCCCCCC)[H])[H])=O	stearoyl sphingomyelin (d18:1/18:0)	stearoyl sphingomyelin (d18:1/18:0)	85187-10-6,85187-10-6	4956085	HMDB0001348	C00550	6453725	Pos Late
1539	402	52461	165127	Lipid	Phosphatidylcholine (PC)	2301	NAMED	WTJKGGKOPKCXLL-PFDVCBLKSA-N	O=C(CCCCCCC/C=C\CCCCCCCC)O[C@@H](COC(CCCCCCCCCCCCCCC)=O)COP(OCC[N+](C)(C)C)([O-])=O	1-palmitoyl-2-oleoyl-GPC (16:0/18:1)	1-palmitoyl-2-oleoyl-GPC (16:0/18:1)	26853-31-6,26853-31-6	4940699	HMDB0007972	C13875	6436017	Pos Late
1547	402	54979	208064	Lipid	Ceramides	3044	NAMED	VODZWWMEJITOND-NXCSZAMKSA-N	OC[C@H](NC(CCCCCCCCCCCCCCCCC)=O)[C@H](O)/C=C/CCCCCCCCCCCCC	N-stearoyl-sphingosine (d18:1/18:0)*	N-stearoyl-sphingosine (d18:1/18:0)*	104404-17-3	4446678	HMDB0004950		5283565	Pos Late
1548	209	12358	124841	Cofactors and Vitamins	Tetrahydrobiopterin Metabolism	4411	NAMED	LHQIJBMDNUYRAM-AWFVSMACSA-N	O=C1C2=NC([C@H](O)[C@H](O)C)=CNC2=NC(N)=N1	biopterin	biopterin	22150-76-1	392795	HMDB0000468	C06313	445040	Neg
1629	209	18494	124667	Lipid	Primary Bile Acid Metabolism	3482	NAMED	BHTRKEVKTKCXOH-BJLOMENOSA-N	C[C@@]12[C@@]([H])(CC[C@@]2([C@@H](CCC(NCCS(O)(=O)=O)=O)C)[H])[C@@]([C@@H](C[C@]3([H])C[C@H](O)CC4)O)([H])[C@]([C@]34C)([H])CC1	taurochenodeoxycholate	taurochenodeoxycholate	6009-98-9	343282	HMDB0000951	C05465	387316	Neg
1648	209	18497	125762	Lipid	Primary Bile Acid Metabolism	3475	NAMED	WBWWGRHZICKQGZ-HGVCTONRSA-N	C[C@@]12[C@@]([H])(CC[C@]2([H])[C@@H](CCC(NCCS(O)(=O)=O)=O)C)[C@@]([C@H](O)C[C@@]3([H])[C@@]4(CC[C@@H](O)C3)C)([H])[C@@]4([H])C[C@@H]1O	taurocholate	taurocholate	145-42-6		HMDB0000036	C05122	6675,46783527	Neg
1668	209	12261	124839	Lipid	Secondary Bile Acid Metabolism	3509	NAMED	AWDRATDZQPNJFN-RZGBOAIJSA-N	C[C@@]12[C@@]([H])(CC[C@]2([H])[C@@H](CCC(NCCS(O)(=O)=O)=O)C)[C@@](CC[C@@]3([H])[C@@]4(CC[C@@H](O)C3)C)([H])[C@@]4([H])C[C@@H]1O	taurodeoxycholate	taurodeoxycholate	207737-97-1	2015539	HMDB0000896	C05463	2733768	Neg
2029	209	18362	124661	Lipid	Fatty Acid, Dicarboxylate	1697	NAMED	BDJRBEYXGGNYIS-UHFFFAOYSA-N	O=C(O)CCCCCCCC(O)=O	azelate (C9-DC)	azelate (C9-DC)	123-99-9	2179	HMDB0000784	C08261	2266	Neg
2050	209	18467	126840	Lipid	Long Chain Polyunsaturated Fatty Acid (n3 and n6)	1578	NAMED	JAZBEHYOTPTENJ-JLNKQSITSA-N	O=C(O)CCC\C=C/C/C=C\C/C=C\C/C=C\C/C=C\CC	eicosapentaenoate (EPA; 20:5n3)	eicosapentaenoate (EPA; 20:5n3)	10-2005-9,10417-94-4	393682	HMDB0001999	C06428	446284	Neg
2051	305	15745	146490	Amino Acid	Leucine, Isoleucine and Valine Metabolism	415	NAMED	WXUAQHNMJWJLTG-UHFFFAOYSA-N	CC(C(O)=O)CC(O)=O	methylsuccinate	methylsuccinate	498-21-5	9922	HMDB0001844		10349	Polar
2053	209	15729	128163	Energy	TCA Cycle	1474	NAMED	KQTIIICEAUMSDG-UHFFFAOYSA-N	OC(CC(C(O)=O)CC(O)=O)=O	tricarballylate	tricarballylate	99-14-9	14220	HMDB0031193	C19806	14925	Neg
2054	305	15765	147158	Amino Acid	Leucine, Isoleucine and Valine Metabolism	412	NAMED	UKFXDFUAPNAMPJ-UHFFFAOYSA-N	CCC(C(O)=O)C(O)=O	ethylmalonate	ethylmalonate	601-75-2	11263	HMDB0000622		11756	Polar
100000007	400	15500	155554	Lipid	Carnitine Metabolism	1950	NAMED	PHIQHXFUZVPYII-ZCFIWIBFSA-N	[O-]C(C[C@@H](O)C[N+](C)(C)C)=O	carnitine	carnitine	461-05-2	10455	HMDB0000062	C00487,C00308	288	Pos Early
100000008	209	15778	124867	Xenobiotics	Benzoate Metabolism	4498	NAMED	WPYMKLBDIGXBTP-UHFFFAOYSA-N	OC(C1=CC=CC=C1)=O	benzoate	benzoate	65-85-0	238	HMDB0001870	C00180	243	Neg
100000010	209	15749	126035	Xenobiotics	Benzoate Metabolism	4596	NAMED	XMIIGOLPHOKFCH-UHFFFAOYSA-N	OC(CCC1=CC=CC=C1)=O	3-phenylpropionate (hydrocinnamate)	3-phenylpropionate (hydrocinnamate)	501-52-0	10181339	HMDB0000764	C05629	107	Neg
100000011	209	57745	213340	Amino Acid	Phenylalanine Metabolism	160	NAMED	WLJVXDMOQOGPHL-UHFFFAOYSA-N	O=C(O)CC1=CC=CC=C1	phenylacetate	phenylacetate	103-82-2	10181341	HMDB0000209	C07086	999	Neg
100000014	209	15753	124647	Xenobiotics	Benzoate Metabolism	4483	NAMED	QIAFMBKCNZACKA-UHFFFAOYSA-N	O=C(C1=CC=CC=C1)NCC(O)=O	hippurate	hippurate	495-69-2	451	HMDB0000714	C01586	464	Neg
100000015	400	15679	155571	Amino Acid	Tryptophan Metabolism	283	NAMED	FBZONXHGGPHHIY-UHFFFAOYSA-N	OC1=C2C(C(O)=CC(C(O)=O)=N2)=CC=C1	xanthurenate	xanthurenate	59-007	5497	HMDB0000881	C02470	5699	Pos Early
100000016	305	15730	145770	Lipid	Fatty Acid, Dicarboxylate	1694	NAMED	TYFQFVWCELRYAO-UHFFFAOYSA-N	OC(CCCCCCC(O)=O)=O	suberate (C8-DC)	suberate (C8-DC)	505-48-6	10025	HMDB0000893	C08278	10457	Polar
100000036	209	15676	123263	Amino Acid	Leucine, Isoleucine and Valine Metabolism	399	NAMED	JVQYSWDUAOAHFM-UHFFFAOYSA-N	CCC(C)C(C(O)=O)=O	3-methyl-2-oxovalerate	3-methyl-2-oxovalerate	51829-07-3,1460-34-0	46	HMDB0000491	C03465,C06008,C00671	439286,440877	Neg
100000039	400	18374	155665	Amino Acid	Methionine, Cysteine, SAM and Taurine Metabolism	446	NAMED	QEFRNWWLZKMPFJ-YGVKFDHGSA-N	O=C(O)[C@@H](N)CCS(C)=O	methionine sulfoxide	methionine sulfoxide	3226-65-1	139840	HMDB0002005	C02989	158980	Pos Early
100000042	400	15677	155570	Amino Acid	Histidine Metabolism	74	NAMED	JDHILDINMRGULE-LURJTMIESA-N	N[C@H](C(O)=O)CC1=CN=CN1C	3-methylhistidine	3-methylhistidine	368-16-1	58494	HMDB0000479	C01152	64969	Pos Early
100000044	400	15747	155593	Amino Acid	Histidine Metabolism	89	NAMED	MYYIAHXIVFADCU-QMMMGPOBSA-N	CN1C=NC=C1C[C@@H]([C@@](O)=O)NC(CCN)=O	anserine	anserine	10030-52-1	100482	HMDB0000194	C01262	112072	Pos Early
100000054	400	15685	155573	Amino Acid	Lysine Metabolism	121	NAMED	YSMODUONRAFBET-AKGZTFGVSA-N	N[C@@H](CCC(O)CN)C(O)=O	5-hydroxylysine	5-hydroxylysine	13204-98-3	1002	HMDB0000450	C16741	3032849	Pos Early
100000095	209	43805	123335	Xenobiotics	Bacterial/Fungal	5311	NAMED	NNLZBVFSCVTSLA-UHFFFAOYSA-N	OC1C(O)C(C(CO)O)OC(O)(C(O)=O)C1	3-deoxyoctulosonate	3-deoxyoctulosonate	103404-70-2	3826376		C01187	119228	Neg
100000096	400	15681	155572	Amino Acid	Guanidino and Acetamido Metabolism	571	NAMED	TUHVEAJXIMEOSA-UHFFFAOYSA-N	N=C(N)NCCCC(O)=O	4-guanidinobutanoate	4-guanidinobutanoate	463-003,463-00-3	486	HMDB0003464	C01035	500	Pos Early
100000098	400	27673	155832	Cofactors and Vitamins	Thiamine Metabolism	4444	NAMED	BKAWJIRCKVUVED-UHFFFAOYSA-N	CC1=C(CCO)SC=N1	5-(2-hydroxyethyl)-4-methylthiazole	5-(2-hydroxyethyl)-4-methylthiazole	137-00-8	1104	HMDB0032985	C04294	1136	Pos Early
100000101	305	15704	147156	Lipid	Fatty Acid, Dicarboxylate	1691	NAMED	WLJVNTCWHIRURA-UHFFFAOYSA-N	OC(CCCCCC(O)=O)=O	pimelate (C7-DC)	pimelate (C7-DC)	111-16-0	376	HMDB0000857	C02656	385	Polar
100000103	400	15496	155551	Amino Acid	Polyamine Metabolism	542	NAMED	QYPPJABKJHAVHS-UHFFFAOYSA-N	NCCCCNC(N)=N	agmatine	agmatine	2482-00-0	194	HMDB0001432	C00179	199	Pos Early
100000110	400	15308	155543	Amino Acid	Lysine Metabolism	136	NAMED	VHRGRCVQAFMJIZ-UHFFFAOYSA-N	NCCCCCN	cadaverine	cadaverine	462-94-2,1476-39-7	13866593	HMDB0002322	C01672	273	Pos Early
100000115	400	15130	155535	Xenobiotics	Bacterial/Fungal	5345	NAMED	GMKMEZVLHJARHF-RFZPGFLSSA-N	OC([C@H](N)CCC[C@@H](N)C(O)=O)=O	diaminopimelate	diaminopimelate	2577-62-0,1476-39-7	1267353	HMDB0001370	C00680,C0666	439283	Pos Early
100000125	400	15949	155608	Nucleotide	Pyrimidine Metabolism, Cytidine containing	4282	NAMED	CKTSBUTUHBMZGZ-SHYZEUOFSA-N	[H][C@]1([H])[C@@](O)([H])[C@](CO)([H])O[C@]1(N2C(N=C(N)C=C2)=O)[H]	2'-deoxycytidine	2'-deoxycytidine	951-77-9	13117	HMDB0000014	C00881	13711	Pos Early
100000135	209	15076	124625	Nucleotide	Purine Metabolism, (Hypo)Xanthine/Inosine containing	4147	NAMED	VGONTNSXDCQUGY-RRKCRQDMSA-N	OC[C@@H]1[C@H](C[C@H](N2C=NC3=C2N=CN=C3O)O1)O	2'-deoxyinosine	2'-deoxyinosine	890-38-0	58569	HMDB0000071	C05512	135398593	Neg
100000251	209	15797	127541	Cofactors and Vitamins	Riboflavin Metabolism	4354	NAMED	FVTCRASFADXXNN-UHFFFAOYSA-N	CC1=C(C)C=C(N(CC(O)C(C(COP(O)(O)=O)O)O)C(C2=N3)=NC(NC2=O)=O)C3=C1	flavin mononucleotide (FMN)	FMN	130-40-5	690	HMDB0001520	C00061	643976	Neg
100000257	305	15443	146478	Carbohydrate	Aminosugar Metabolism	1424	NAMED	AEMOLEFTQBMNLQ-QIUUJYRFSA-N	O[C@@H]1O[C@H]([C@](O)=O)[C@@H](O)[C@H](O)[C@H]1O	glucuronate	glucuronate	207300-70-7	58552	HMDB0000127	C16245	441478,23677976,94715,65041,444791	Polar
100000258	400	43847	157058	Lipid	Glycerolipid Metabolism	2861	NAMED	AWUCVROLDVIAJX-UHFFFAOYSA-N	O=P(O)(OCC(CO)O)O	glycerol 3-phosphate	glycerol 3-phosphate	29849-82-9	734	HMDB0000126	C0093	754	Pos Early
100000263	400	15716	155583	Amino Acid	Histidine Metabolism	85	NAMED	ACZFBYCNAVEFLC-UHFFFAOYSA-N	OC(C(O)=O)CC1=CN=CN1	imidazole lactate	imidazole lactate	14403-45-3	389128	HMDB0002320	C05568	793	Pos Early
100000264	209	33965	151525	Amino Acid	Tryptophan Metabolism	316	NAMED	SIKJAQJRHWYJAI-UHFFFAOYSA-N	C12=C(NC=C2)C=CC=C1	indole	indole	120-72-9	776	HMDB0000738	C00463	798	Neg
100000265	400	15140	155539	Amino Acid	Tryptophan Metabolism	272	NAMED	YGPSJZOEDVAXAB-QMMMGPOBSA-N	N[C@H](C(O)=O)CC(C1=CC=CC=C1N)=O	kynurenine	kynurenine	2922-83-0	141580	HMDB0000684	C00328	161166	Pos Early
100000269	400	15990	155613	Lipid	Phospholipid Metabolism	2254	NAMED	SUHOQUVVVLNYQR-MRVPVSSYSA-N	O=P(OCC[N+](C)(C)C)([O-])OC[C@H](O)CO	glycerophosphorylcholine (GPC)	glycerophosphorylcholine (GPC)	28319-77-9	571409	HMDB0000086	C00670	71920	Pos Early
100000272	305	15142	145758	Amino Acid	Glycine, Serine and Threonine Metabolism	19	NAMED	AYFVYJQAPQTCCC-HRFVKAFMSA-N	O=C(O)[C@@H](N)[C@H](C)O	allo-threonine	allo-threonine	28954-12-3	89699	HMDB0004041	C05519	99289	Polar
100000276	305	44688	147873	Carbohydrate	Glycogen Metabolism	1314	NAMED	FYGDTMLNYKFZSV-DZOUCCHMSA-N	O[C@H]1[C@H](O)[C@@H](CO)O[C@H](O[C@@H]2[C@@H](CO)O[C@H](O[C@@H]3[C@@H](CO)OC(O)[C@H](O)[C@H]3O)[C@H](O)[C@H]2O)[C@@H]1O	maltotriose	maltotriose	1109-28-0	388669	HMDB0001262	C01835	439586	Polar
100000282	400	15720	155584	Amino Acid	Glutamate Metabolism	49	NAMED	RFMMMVDNIPUKGG-YFKPBYRVSA-N	O=C(O)CC[C@@H](C(O)=O)NC(C)=O	N-acetylglutamate	N-acetylglutamate	5817-08-3	1266066	HMDB0001138	C00624	70914	Pos Early
100000283	209	18354	126047	Carbohydrate	Aminosugar Metabolism	1440	NAMED	SOARVSUSWULNDI-TVVSKHENSA-N	C[C@H](C(O)=O)O[C@H]([C@@H](NC(C)=O)C=O)[C@@H]([C@@H](CO)O)O	N-acetylmuramate	N-acetylmuramate	10597-89-4	74681	HMDB0060493	C02713	5462244	Neg
100000285	400	32984	155994	Amino Acid	Urea cycle; Arginine and Proline Metabolism	516	NAMED	JRLGPAXAGHMNOL-LURJTMIESA-N	NCCC[C@@H](C(O)=O)NC(C)=O	N-alpha-acetylornithine	N-alpha-acetylornithine	6205-08-9	388369	HMDB0003357	C00437	439232	Pos Early
100000292	402	39321	213129	Cofactors and Vitamins	Hemoglobin and Porphyrin Metabolism	4427	NAMED	KSFOVUSSGSKXFI-UHFFFAOYSA-N	CC1=C(C=C)C(/C=C2N/C(C(CCC(O)=O)=C/2C)=C\3)=N\C1=C/C4=C(C=C)C(C)=C(/C=C5N=C3C(CCC(O)=O)=C/5C)N4	protoporphyrin IX	protoporphyrin IX	50865-10-5,553-12-8	10469486	HMDB0000241	C02191	4971	Pos Late
100000299	209	15136	124851	Nucleotide	Purine Metabolism, (Hypo)Xanthine/Inosine containing	4143	NAMED	UBORTCNDUKBEOP-UUOKFMHZSA-N	OC1=C(N=CN2[C@@]3([H])[C@@](O)([H])[C@@](O)([H])[C@](CO)([H])O3)C2=NC(O)=N1	xanthosine	xanthosine	146-80-5	58484	HMDB0000299	C01762	64959	Neg
100000406	305	15772	146492	Carbohydrate	Pentose Metabolism	1279	NAMED	HEBKCHPVOIAQTA-ZXFHETKHSA-N	OC[C@@H](O)[C@@H](O)[C@@H](O)CO	ribitol	ribitol	488-81-3	10254628	HMDB0002917,HMDB0001851,HMDB0000568,HMDB0000508	C00379,C01904,C00474,C00532	6912	Polar
100000409	305	15667	152132	Xenobiotics	Food Component/Plant	4802	NAMED	BITYXLXUCSKTJS-UHFFFAOYSA-N	OC(CC(O)=O)(C(C)C)C(O)=O	2-isopropylmalate	2-isopropylmalate	3237-44-3	76	HMDB0000402	C02504	77	Polar
100000436	209	18477	123291	Lipid	Secondary Bile Acid Metabolism	3507	NAMED	WVULKSPCQVQLCU-BUXLTGKBSA-N	O=C(NCC(O)=O)CC[C@@H](C)[C@@H]1[C@@]2(C)[C@@H](O)C[C@]3([H])[C@@]4(C)CC[C@@H](O)C[C@@]4([H])CC[C@@]3([H])[C@@]2(CC1)[H]	glycodeoxycholate	glycodeoxycholate	360-65-6		HMDB00631	C05464	3035026	Neg
100000442	305	18335	146498	Xenobiotics	Food Component/Plant	4927	NAMED	AAWZDTNXLSGCEK-WYWMIBKRSA-N	O[C@@]1([C@](O)(C[C@@](C(O)=O)(C[C@]1(O)[H])O)[H])[H]	quinate	quinate	77-95-2	10246715	HMDB0003072	C00296	6508	Polar
100000447	305	18280	152144	Amino Acid	Tyrosine Metabolism	224	NAMED	WXTMDXOMEHJXQO-UHFFFAOYSA-N	O=C(O)C1=CC(O)=CC=C1O	gentisate	gentisate	490-79-9	3350	HMDB0000152	C00628	3469	Polar
100000454	400	18319	155648	Amino Acid	Lysine Metabolism	138	NAMED	JJMDCOVWQOJGCB-UHFFFAOYSA-N	OC(CCCCN)=O	5-aminovalerate	5-aminovalerate	660-88-8	135	HMDB0003355	C00431	138	Pos Early
100000458	305	18351	146502	Amino Acid	Glycine, Serine and Threonine Metabolism	22	NAMED	UKAUYVFTDYCKQA-VKHMYHEASA-N	O=C(O)[C@@H](N)CCO	homoserine	homoserine	672-15-1	12126	HMDB0000719	C00263	12647	Polar
100000463	209	18349	124659	Amino Acid	Tryptophan Metabolism	303	NAMED	XGILAAMKEQUXLS-UHFFFAOYSA-N	OC(C(O)=O)CC1=CNC2=C1C=CC=C2	indolelactate	indolelactate	832-97-3	83867	HMDB0000671	C02043	92904	Neg
100000467	209	27672	123315	Amino Acid	Tryptophan Metabolism	327	NAMED	BXFFHSIDQOFMLE-UHFFFAOYSA-N	O=S(OC2=CNC1=CC=CC=C12)(O)=O	3-indoxyl sulfate	3-indoxyl sulfate	2642-37-7	9840	HMDB0000682		10258	Neg
100000485	400	46333	157176	Nucleotide	Purine Metabolism, Adenine containing	4187	NAMED	KHWCHTKSEGGWEX-UHFFFAOYSA-N	NC1=C2C(N(C3C([H])C(O)C(COP(O)(O)=O)O3)C=N2)=NC=N1	2'-deoxyadenosine 5'-monophosphate	2'-deoxyadenosine 5'-monophosphate	653-63-4	601	HMDB0000905	C00360	12599	Pos Early
100000486	400	17895	164853	Amino Acid	Lysine Metabolism	114	NAMED	KLPJXDPPMSJWKI-LURJTMIESA-N	N[C@@H](CCCCNC=O)C(O)=O	N6-formyllysine	N6-formyllysine	1190-48-3	64085			70923	Pos Early
100000487	400	18357	155655	Peptide	Dipeptide	845	NAMED	STKYPAFSDFAEPH-LURJTMIESA-N	CC(C)[C@@H](C(O)=O)NC(CN)=O	glycylvaline	glycylvaline	1963-21-9	2006926	HMDB0028854		2724807	Pos Early
100000491	400	33422	156014	Peptide	Gamma-glutamyl Amino Acid	659	NAMED	XHHOHZPNYFQJKL-QWRGUYRKSA-N	O=C(O)[C@H](CC1=CC=CC=C1)NC(CC[C@@H](C(O)=O)N)=O	gamma-glutamylphenylalanine	gamma-glutamylphenylalanine	7432-24-8	99868	HMDB0000594		111299	Pos Early
100000551	209	22116	124905	Amino Acid	Leucine, Isoleucine and Valine Metabolism	348	NAMED	BKAJNAXTPSGJCU-UHFFFAOYSA-N	CC(C)CC(C(O)=O)=O	4-methyl-2-oxopentanoate	4-methyl-2-oxopentanoate	816-66-0	69	HMDB0000695	C00233	70	Neg
100000580	209	20675	123293	Carbohydrate	Glycolysis, Gluconeogenesis, and Pyruvate Metabolism	1237	NAMED	MPCAJMNYNOGXPB-SLPGGIOYSA-N	O[C@@H]1[C@@H](CO)OC[C@H](O)[C@H]1O	1,5-anhydroglucitol (1,5-AG)	1,5-anhydroglucitol (1,5-AG)	154-58-5		HMDB0002712	C07326	64960	Neg
100000611	402	20458	164193	Lipid	Lysoplasmalogen	2849	NAMED	VLBPIWYTPAXCFJ-XMMPIXPASA-N	CCCCCCCCCCCCCCCCOC[C@]([H])(COP([O-])(OCC[N+](C)(C)C)=O)O	1-palmityl-GPC (O-16:0)	1-palmityl-GPC (O-16:0)	52691-62-0	3845			3983	Pos Late
100000616	402	52449	208070	Lipid	Phosphatidylinositol (PI)	2574	NAMED	KRTOMQDUKGRFDJ-YKOKTLGVSA-N	CCCCCCCCCCCCCCCCCC(OC[C@]([H])(COP(O)(O[C@](C(O)(C(O)(C(O)([C@](O)1[H])[H])[H])[H])([C@]1(O)[H])[H])=O)OC(CCC/C=C\C/C=C\C/C=C\C/C=C\CCCCC)=O)=O	1-stearoyl-2-arachidonoyl-GPI (18:0/20:4)	1-stearoyl-2-arachidonoyl-GPI (18:0/20:4)	383907-33-3	21403055	HMDB0009815			Pos Late
100000639	402	19265	180966	Lipid	Phosphatidylserine (PS)	2523	NAMED	AJFWREUFUPEYII-PAHWMLEVSA-N	CCCCCCCCCCCCCCCCCC(OC[C@]([H])(COP(O)(OC[C@]([NH3+])(C([O-])=O)[H])=O)OC(CCCCCCC/C=C\CCCCCCCC)=O)=O	1-stearoyl-2-oleoyl-GPS (18:0/18:1)	1-stearoyl-2-oleoyl-GPS (18:0/18:1)		7826037	HMDB0010163		9547087	Pos Late
100000652	402	52625	210793	Lipid	Phosphatidylglycerol (PG)	2533	NAMED	BIABMEZBCHDPBV-BEBVUIBBSA-N	OCC(COP(O)(OC[C@@]([H])(COC(CCCCCCCCCCCCCCC)=O)OC(CCCCCCCCCCCCCCC)=O)=O)O	1,2-dipalmitoyl-GPG (16:0/16:0)	1,2-dipalmitoyl-GPG (16:0/16:0)	200880-41-7	10020701	HMDB0010570		11846227	Pos Late
100000656	209	19324	128173	Lipid	Lysophospholipid	2739	NAMED	MXAFDFDAIFZFET-CLBYPKMISA-N	[H]C(C(O)(C(O)([C@](O)1[H])[H])[H])([C@@](OP(O)(OC[C@@]([H])(COC(CCCCCCCCCCCCCCCCC)=O)O)=O)([C@]1(O)[H])[H])O	1-stearoyl-GPI (18:0)	1-stearoyl-GPI (18:0)	796963-93-4	21403067	HMDB0240261		71581135,42607495	Neg
100000657	402	19130	164201	Lipid	Phosphatidylcholine (PC)	2296	NAMED	KILNVBDSWZSGLL-KXQOOQHDSA-N	CCCCCCCCCCCCCCCC(OC[C@]([H])(COP([O-])(OCC[N+](C)(C)C)=O)OC(CCCCCCCCCCCCCCC)=O)=O	1,2-dipalmitoyl-GPC (16:0/16:0)	1,2-dipalmitoyl-GPC (16:0/16:0)	63-89-8	398235	HMDB0000564	D03585	452110	Pos Late
100000665	209	44675	126139	Lipid	Long Chain Polyunsaturated Fatty Acid (n3 and n6)	1581	NAMED	MBMBGCFOFBJSGT-KUBAVDMBSA-N	CC\C=C/C\C=C/C\C=C/C/C=C\C/C=C\C/C=C\CCC(O)=O	docosahexaenoate (DHA; 22:6n3)	docosahexaenoate (DHA; 22:6n3)	6217-54-5	393183	HMDB0002183	C06429	445580	Neg
100000672	402	19258	164196	Lipid	Phosphatidylcholine (PC)	2280	NAMED	RFVFQQWKPSOBED-PSXMRANNSA-N	CCCCCCCCCCCCCCCC(O[C@](COC(CCCCCCCCCCCCC)=O)(COP([O-])(OCC[N+](C)(C)C)=O)[H])=O	1-myristoyl-2-palmitoyl-GPC (14:0/16:0)	1-myristoyl-2-palmitoyl-GPC (14:0/16:0)	69525-80-0	114798	HMDB0007869		129657	Pos Late
100000700	305	21365	147970	Carbohydrate	Aminosugar Metabolism	1431	NAMED	NHZWETQZLORZIR-UHFFFAOYSA-N	OC(C(O)C(O)COS(=O)(O)=O)C(C=O)NC(C)=O	N-acetylglucosamine 6-sulfate	N-acetylglucosamine 6-sulfate	10357-00-3	3615280	HMDB0000814	C04132	440235	Polar
100000706	209	22132	124683	Amino Acid	Leucine, Isoleucine and Valine Metabolism	352	NAMED	LVRFTAZAXQPQHI-UHFFFAOYSA-N	OC(C(CC(C)C)O)=O	alpha-hydroxyisocaproate	alpha-hydroxyisocaproate	10303-64-7	75520	HMDB0000665,HMDB00746,HMDB0000624	C03264	83697,92779,439960	Neg
100000707	305	20676	147767	Lipid	Fatty Acid, Dicarboxylate	1689	NAMED	VZCYOOQTPOCHFL-UHFFFAOYSA-N	O=C(C=CC(O)=O)O	maleate	maleate	110-16-7	392248	HMDB0000176	C01384	444266	Polar
100000708	209	44656	126996	Amino Acid	Leucine, Isoleucine and Valine Metabolism	356	NAMED	GWYFCOCPABKNJV-UHFFFAOYSA-N	CC(C)CC(O)=O	isovalerate (i5:0)	isovalerate (C5)	503-74-2	10001	HMDB0000718	C08262	10430	Neg
100000715	400	48114	157704	Amino Acid	Guanidino and Acetamido Metabolism	570	NAMED	CHJJGSNFBQVOTG-UHFFFAOYSA-N	N=C(N)NC	1-methylguanidine	1-methylguanidine	22661-87-6	28576	HMDB0001522	C02294	10111	Pos Early
100000743	209	22036	126061	Lipid	Fatty Acid, Monohydroxy	1978	NAMED	JKRDADVRIYVCCY-UHFFFAOYSA-N	O=C(C(CCCCCC)O)O	2-hydroxyoctanoate	2-hydroxyoctanoate	617-73-2	84994	HMDB0002264		94180,6995013,5312860	Neg
100000772	400	48118	157706	Lipid	Mevalonate Metabolism	3198	NAMED	JYVXNLLUYHCIIH-UHFFFAOYSA-N	OC(CCO1)(C)CC1=O	mevalonolactone	mevalonolactone	674-26-0	9999	HMDB0006024		10428	Pos Early
100000773	209	22001	126860	Lipid	Fatty Acid, Monohydroxy	1998	NAMED	NDPLAKGOSZHTPH-UHFFFAOYSA-N	OC(CC(O)=O)CCCCC	3-hydroxyoctanoate	3-hydroxyoctanoate	88930-08-9	24791	HMDB0001954	C20793	26613	Neg
100000774	209	22130	124681	Amino Acid	Phenylalanine Metabolism	156	NAMED	VOXXWSYKYCBWHO-UHFFFAOYSA-N	OC(C(O)=O)CC1=CC=CC=C1	phenyllactate (PLA)	phenyllactate (PLA)	828-01-3	3715	HMDB0000779,HMDB0000563	C05607	3848	Neg
100000776	402	44681	159624	Lipid	Fatty Acid Metabolism (Acyl Carnitine, Long Chain Saturated)	1882	NAMED	XOMRRQXKHMYMOC-UHFFFAOYSA-N	[O-]C(CC(OC(CCCCCCCCCCCCCCC)=O)C[N+](C)(C)C)=O	palmitoylcarnitine (C16)	palmitoylcarnitine (C16)	6865-14-1	448	HMDB0000222	C02990	461	Pos Late
100000781	402	32328	158452	Lipid	Fatty Acid Metabolism (Acyl Carnitine, Medium Chain)	1862	NAMED	VVPRQWTYSNDTEA-UHFFFAOYSA-N	O=C(CCCCC)OC(CC([O-])=O)C[N+](C)(C)C	hexanoylcarnitine (C6)	hexanoylcarnitine (C6)	6920-35-0	4932273	HMDB0000756		6426853	Pos Late
100000787	305	22185	147184	Amino Acid	Alanine and Aspartate Metabolism	37	NAMED	OTCCIMWXFLJLIA-BYPYZUCNSA-N	OC([C@@H](NC(C)=O)CC(O)=O)=O	N-acetylaspartate (NAA)	N-acetylaspartate (NAA)	997-55-7,997-55-7	58576	HMDB0000812	C01042	65065	Polar
100000800	209	22114	126063	Amino Acid	Tryptophan Metabolism	309	NAMED	PLVPPLCLBIEYEA-AATRIKPKSA-N	O=C(O)/C=C/C1=CNC2=C1C=CC=C2	indoleacrylate	indoleacrylate	1204-06-4	4524636	HMDB0000734		5375048	Neg
100000802	400	32198	155890	Lipid	Fatty Acid Metabolism (Acyl Carnitine, Short Chain)	1858	NAMED	RDHQFKQIGNGIED-MRVPVSSYSA-N	C[N+](C)(C)C[C@H](OC(C)=O)CC([O-])=O	acetylcarnitine (C2)	acetylcarnitine (C2)	5080-50-2	5406074	HMDB0000201	C02571	7045767	Pos Early
100000806	209	22273	127567	Lipid	Fatty Acid, Branched	1644	NAMED	FGKJLKRYENPLQH-UHFFFAOYSA-N	CC(C)CCC(O)=O	isocaproate (i6:0)	isocaproate (i6:0)	646-07-1	12067	HMDB00689		12587	Neg
100000808	209	22176	143847	Amino Acid	Methionine, Cysteine, SAM and Taurine Metabolism	467	NAMED	NOKPBJYHPHHWAN-REOHCLBHSA-N	N[C@H](C(O)=O)CSS(O)(=O)=O	cysteine s-sulfate	cysteine s-sulfate	1637-71-4	102939	HMDB0000731	C05824	115015	Neg
100000827	209	21127	126053	Lipid	Monoacylglycerol	2870	NAMED	QHZLMUACJMDIAE-UHFFFAOYSA-N	O=C(CCCCCCCCCCCCCCC)OCC(O)CO	1-palmitoylglycerol (16:0)	1-palmitoylglycerol (16:0)	542-44-9	14201	HMDB0011564		14900	Neg
100000840	209	20693	143841	Xenobiotics	Food Component/Plant	5229	NAMED	ROBFUDYVXSDBQM-UHFFFAOYSA-N	O=C(C(O)C(O)=O)O	tartronate (hydroxymalonate)	tartronate (hydroxymalonate)	80-69-3	44	HMDB0035227	C02287	45	Neg
100000841	209	20694	143843	Cofactors and Vitamins	Ascorbate and Aldarate Metabolism	4377	NAMED	MUBZPKHOEPUJKR-UHFFFAOYSA-N	O=C(O)C(O)=O	oxalate (ethanedioate)	oxalate (ethanedioate)	144-62-7	946	HMDB0002329	C00209	971	Neg
100000862	305	21133	164565	Xenobiotics	Benzoate Metabolism	4508	NAMED	FJKROLUGYXJWQN-UHFFFAOYSA-N	OC1=CC=C(C(O)=O)C=C1	4-hydroxybenzoate	4-hydroxybenzoate	99-96-7	132	HMDB0000500	C00156	135	Polar
100000863	305	21134	147544	Lipid	Fatty Acid, Dicarboxylate	1683	NAMED	WNLRTRBMVRJNCN-UHFFFAOYSA-N	OC(CCCCC(O)=O)=O	adipate (C6-DC)	adipate	124-04-9	191	HMDB0000448	C06104	196	Polar
100000869	209	21150	126856	Xenobiotics	Food Component/Plant	5075	NAMED	PCMORTLOPMLEFB-ONEGZZNKSA-N	OC1=C(OC)C=C(/C=C/C(O)=O)C=C1OC	sinapate	sinapate	530-59-6	553361	HMDB0032616	C00482	637775	Neg
100000870	209	21151	124899	Xenobiotics	Food Component/Plant	5064	NAMED	CVHZOJJKTDOEJC-UHFFFAOYSA-N	O=S(C1=CC=CC=C1C2=O)(N2)=O	saccharin	saccharin	81-07-2	4959	HMDB0029723	C12283	5143	Neg
100000873	305	20758	147771	Xenobiotics	Food Component/Plant	4938	NAMED	IAJILQKETJEXLJ-UHFFFAOYSA-N	OC(C(O)C(O)=O)C(O)C(O)C=O	galacturonate	galacturonate	91510-62-2	76444	HMDB0002545	C08348	84740	Polar
100000918	209	21181	128179	Xenobiotics	Food Component/Plant	4851	NAMED	WUADCCWRTIWANL-UHFFFAOYSA-N	COC1=CC=C(C(C2=O)=COC3=C2C(O)=CC(O)=C3)C=C1	biochanin A	biochanin A	491-80-5	4444068	HMDB0002338	C00814	5280373	Neg
100000920	209	44663	128313	Xenobiotics	Food Component/Plant	5001	NAMED	FTVWIRXFELQLPI-UHFFFAOYSA-N	O=C1C(C(O)=CC(O)=C2)=C2OC(C3=CC=C(O)C=C3)C1	naringenin	naringenin	67604-48-2	907	HMDB0002670	C00509	932	Neg
100000923	402	21183	161505	Lipid	Sterol	3242	NAMED	HCXVJBMSMIARIN-MFWSXVRSSA-N	[H][C@]12[C@]3([H])CC=C4C[C@@H](O)CC[C@]4(C)[C@@]3([H])CC[C@]1(C)[C@@H]([C@@H](/C=C/C(CC)C(C)C)C)CC2	stigmasterol	stigmasterol	83-48-7	4444352	HMDB0000937	C05442	5280794	Pos Late
100000924	209	21184	126057	Lipid	Monoacylglycerol	2874	NAMED	RZRNAYUHWVFMIP-KTKRTIGZSA-N	O=C(OCC(O)CO)CCCCCCC/C=C\CCCCCCCC	1-oleoylglycerol (18:1)	1-oleoylglycerol (18:1)	111-03-5	4446588	HMDB0011567		5283468	Neg
100000930	402	21187	164184	Lipid	Sterol	3247	NAMED	OSELKOCHBMDKEJ-XRPCMWTNSA-N	C[C@@]12[C@@]([H])(CC[C@@]2([C@H](C)CC/C(C(C)C)=C/C)[H])[C@@](CC=C3[C@@]4(CC[C@H](O)C3)C)([H])[C@@]4([H])CC1	fucosterol	fucosterol	17605-67-3	4444705	HMDB0030021	C08817	5281328	Pos Late
100000935	209	21189	128181	Xenobiotics	Food Component/Plant	4755	NAMED	KZNIFHPLKGYRTM-UHFFFAOYSA-N	O=C1C(C(O)=CC(O)=C2)=C2OC(C3=CC=C(O)C=C3)=C1	apigenin	apigenin	520-36-5	4444100	HMDB0002124	C01477	5280443	Neg
100000936	305	44526	147248	Amino Acid	Leucine, Isoleucine and Valine Metabolism	428	NAMED	QHKABHOOEWYVLI-UHFFFAOYSA-N	OC(C(C(C)C)=O)=O	3-methyl-2-oxobutyrate	3-methyl-2-oxobutyrate	3715-29-5	48	HMDB0000019	C00141	49	Polar
100000943	209	21232	126858	Lipid	Monoacylglycerol	2890	NAMED	UPWGQKDVAURUGE-KTKRTIGZSA-N	O=C(OC(CO)CO)CCCCCCC/C=C\CCCCCCCC	2-oleoylglycerol (18:1)	2-oleoylglycerol (18:1)	3443-84-3	4478086	HMDB0011537		5319879	Neg
100000956	209	21239	128183	Lipid	Fatty Acid, Monohydroxy	2019	NAMED	KDMSVYIHKLZKET-UHFFFAOYSA-N	OCCCCCCCC(O)=O	8-hydroxyoctanoate	8-hydroxyoctanoate	764-89-6	63018	HMDB0061914		69820	Neg
100000963	400	22138	155793	Amino Acid	Urea cycle; Arginine and Proline Metabolism	501	NAMED	XIGSAGMEBXLVJJ-YFKPBYRVSA-N	N[C@H](C(O)=O)CCCCNC(N)=O	homocitrulline	homocitrulline	1190-49-4	58582	HMDB0000679	C02427	65072	Pos Early
100000964	400	22166	155800	Peptide	Dipeptide	692	NAMED	KOSRFJWDECSPRO-WDSKDSINSA-N	N[C@H](C(N[C@@H](CCC(O)=O)C(O)=O)=O)CCC(O)=O	alpha-glutamylglutamate	alpha-glutamylglutamate	3929-61-1	388598	HMDB0028818	C01425	439500	Pos Early
100000976	400	22171	155801	Peptide	Dipeptide	839	NAMED	KZNQNBZMBZJQJO-YFKPBYRVSA-N	O=C(O)[C@H](CCC1)N1C(CN)=O	glycylproline	glycylproline	704-15-4	2282246	HMDB0000721		3013625	Pos Early
100000983	209	27503	127569	Lipid	Fatty Acid, Monohydroxy	2005	NAMED	CBWALJHXHCJYTE-UHFFFAOYSA-N	OC(CC(O)=O)CCCCCCCCCCCCC	3-hydroxypalmitate	3-hydroxypalmitate	928-17-6	266538	HMDB0010734		15569776	Neg
100000987	209	32506	125864	Lipid	Monoacylglycerol	2891	NAMED	IEPGNWMPIFDNSD-HZJYTTRNSA-N	O=C(OC(CO)CO)CCCCCCC/C=C\C/C=C\CCCCC	2-linoleoylglycerol (18:2)	2-linoleoylglycerol (18:2)	3443-82-1	4517636	HMDB0011538		5365676	Neg
100001006	400	27710	155837	Amino Acid	Glycine, Serine and Threonine Metabolism	2	NAMED	OKJIRPAQVSHGFK-UHFFFAOYSA-N	O=C(O)C(NC(C)=O)[H]	N-acetylglycine	N-acetylglycine	543-24-8	10507	HMDB0000532		10972	Pos Early
100001007	305	27731	147186	Carbohydrate	Pentose Metabolism	1280	NAMED	QXKAIJAYHKCRRA-BXXZVTAOSA-N	OC([C@H](O)[C@H](O)[C@H](O)CO)=O	ribonate	ribonate	5336-08-3	4574162	HMDB0000867	C01685	5460677	Polar
100001022	305	27738	146524	Cofactors and Vitamins	Ascorbate and Aldarate Metabolism	4374	NAMED	JPIJQSOTBSSVTP-UHFFFAOYSA-N	O=C(O)C(O)([H])C([H])(O)CO	threonate	threonate	70753-61-6	133224	HMDB0062620,HMDB0000943	C01620	151152,5460407	Polar
100001026	305	27719	152158	Carbohydrate	Fructose, Mannose and Galactose Metabolism	1390	NAMED	RGHNJXZEOKUKBD-MGCNEYSASA-N	O[C@H]([C@H]([C@H]([C@@H](CO)O)O)O)C(O)=O	galactonate	galactonate	299-28-5	114198	HMDB0000565	C00880,C15930	12310779,128869	Polar
100001033	402	27414	164190	Lipid	Sterol	3241	NAMED	KZJWDPNRJALLNS-XGEQACPASA-N	C[C@@]1([C@]([C@@H](CC[C@@H]([C@H](C)C)CC)C)([H])CC2)[C@@]2([H])[C@@](CC=C3[C@@]4(CC[C@H](O)C3)C)([H])[C@@]4([H])CC1	beta-sitosterol	beta-sitosterol	83-46-5	192962	HMDB0000852	C01753	222284	Pos Late
100001034	209	27513	126866	Amino Acid	Tryptophan Metabolism	304	NAMED	SEOVTRFCIGRIMH-UHFFFAOYSA-N	OC(CC1=CNC2=C1C=CC=C2)=O	indoleacetate	indoleacetate	87-51-4,6505-45-9	780	HMDB0000197	C00954	802	Neg
100001040	209	27447	126071	Lipid	Monoacylglycerol	2875	NAMED	WECGLUPZRHILCT-HZJYTTRNSA-N	CCCCC/C=C\C/C=C\CCCCCCCC(OCC(O)CO)=O	1-linoleoylglycerol (18:2)	1-linoleoylglycerol (18:2)	2277-28-3	4446589	HMDB0011568		5283469	Neg
100001042	209	27722	151451	Xenobiotics	Food Component/Plant	4703	NAMED	FMAORJIQYMIRHF-BXXZVTAOSA-N	O[C@H]1[C@@H](O)[C@H](O)OC1	erythrose	erythrose	583-50-6	84990	HMDB0002649	C01796	94176	Neg
100001048	209	33419	125868	Lipid	Monoacylglycerol	2887	NAMED	BBNYCLAREVXOSG-UHFFFAOYSA-N	OCC(CO)OC(CCCCCCCCCCCCCCC)=O	2-palmitoylglycerol (16:0)	2-palmitoylglycerol (16:0)	23470-00-0	110006	HMDB0011533		123409	Neg
100001054	400	32412	155935	Lipid	Fatty Acid Metabolism (also BCAA Metabolism)	1786	NAMED	QWYFHHGCZUCMBN-SECBINFHSA-N	CCCC(O[C@H](CC([O-])=O)C[N+](C)(C)C)=O	butyrylcarnitine (C4)	butyrylcarnitine (C4)	25576-40-3	184820	HMDB0002013	C02862	439829	Pos Early
100001055	400	33441	156017	Amino Acid	Leucine, Isoleucine and Valine Metabolism	431	NAMED	LRCNOZRCYBNMEP-VIFPVBQESA-N	CC(C)C(O[C@@H](CC([O-])=O)C[N+](C)(C)C)=O	isobutyrylcarnitine (C4)	isobutyrylcarnitine (C4)	25518-49-4		HMDB0000736		168379	Pos Early
100001058	400	32461	211484	Cofactors and Vitamins	Nicotinate and Nicotinamide Metabolism	4323	NAMED	JOUIQRNQJGXQDC-ZYUZMQFOSA-N	O=P(O)(O)OC[C@H]1O[C@H]([C@H](O)[C@@H]1O)[N@+]2=CC(C([O-])=O)=CC=C2	nicotinic acid mononucleotide (NaMN)	nicotinic acid mononucleotide (NaMN)	321-02-8	108821	HMDB0001132	C01185	5288991	Pos Early
100001062	209	43835	125880	Lipid	Secondary Bile Acid Metabolism	3552	NAMED	OEKUSRBIIZNLHZ-YXRVOZSUSA-N	C[C@H](CCC(O)=O)[C@]1([H])CC[C@@]2([H])[C@]3([H])[C@H](O)C[C@]4([H])CC(CC[C@]4(C)[C@@]3([H])C[C@H](O)[C@]12C)=O	3-dehydrocholate	3-dehydrocholate	2304-89-4	140376	HMDB00502		159655	Neg
100001063	209	31904	125786	Lipid	Secondary Bile Acid Metabolism	3557	NAMED	RHCPKKNRWFXMAT-RRWYKFPJSA-N	[H][C@]1([C@]2(C)[C@](CC1)([H])[C@]3([H])C(C[C@]4([H])C[C@H](O)CC[C@]4(C)[C@@]3([H])C[C@@H]2O)=O)[C@H](C)CCC(O)=O	7-ketodeoxycholate	7-ketodeoxycholate	911-40-0	163659	HMDB0000391		188292	Neg
100001065	209	31889	125784	Lipid	Secondary Bile Acid Metabolism	3521	NAMED	QBYUNVOYXHFVKC-OQHFDXPESA-N	C[C@]1(CC2)[C@](CC[C@@H]1[C@H](C)CCC(NCCS(O)(=O)=O)=O)([H])[C@@](CC3)([H])[C@]2([H])[C@](CC4)(C)[C@]3([H])C[C@@H]4O	taurolithocholate	taurolithocholate	516-90-5	10150	HMDB0000722	C02592	439763	Neg
100001066	209	31885	126874	Lipid	Primary Bile Acid Metabolism	3483	NAMED	DKPMWHFRUGMUKF-CWNVCPLQSA-N	CC(C1CCC2C3[C@H]([C@H]([C@@]4(C[C@@H](CC[C@@]4(C3CC[C@]12C)C)O)[H])O)O)CCC(O)=O	beta-muricholate	beta-muricholate	2393-59-1	2340919	HMDB0000415	C17726	5283853	Neg
100001067	209	31891	151467	Lipid	Secondary Bile Acid Metabolism	3540	NAMED	KIQFUORWRVZTHT-MRBXEDHFSA-N	C[C@H](CCC(O)=O)[C@]1([H])CC[C@@]2([H])[C@]3([H])CC[C@]4([H])CC(CC[C@]4(C)[C@@]3([H])CC[C@]12C)=O	dehydrolithocholate	dehydrolithocholate	1553-56-6	140347	HMDB00502		5283906	Neg
100001068	209	46336	144864	Lipid	Secondary Bile Acid Metabolism	3543	NAMED	JWZBXKZZDYMDCJ-IJPFKRJSSA-N	C[C@H](CCC(O)=O)[C@@]1([H])CC[C@@]2([H])[C@]3([H])CC([C@]4([H])C[C@H](O)CC[C@]4(C)[C@@]3([H])CC[C@]12C)=O	6-oxolithocholate	6-oxolithocholate	2393-61-5	144621			164960	Neg
100001069	209	43830	125878	Lipid	Secondary Bile Acid Metabolism	3544	NAMED	DXOCDBGWDZAYRQ-MAODZAEWSA-N	CC1(CC2)C(CCC1C(C)CCC(O)=O)C(C(C3)=O)C2C(CC4)(C)[C@]3([H])C[C@@H]4O	7-ketolithocholate	7-ketolithocholate	4651-67-6	392247	HMDB0000467		444262	Neg
100001070	209	31906	151469	Lipid	Secondary Bile Acid Metabolism	3541	NAMED	MAFJMPFLJJCSTB-GPXHYDOQSA-N	[H][C@@]([C@H](C)CCC(O)=O)([C@]12C)CC[C@]1([H])[C@]3([H])C(C[C@]4([H])C[C@H](O)CC[C@]4(C)[C@@]3([H])CC2=O)=O	7,12-diketolithocholate	7,12-diketolithocholate	517-33-9	2338317			3080560	Neg
100001072	209	44644	126994	Lipid	Secondary Bile Acid Metabolism	3553	NAMED	MIHNUBCEFJLAGN-DMMBONCOSA-N	O=C1C[C@@]([C@](CC2)(C)[C@@]3([H])C[C@@H]2O)([H])[C@]([C@H](O)C3)([H])[C@]4([H])CC[C@@]([C@H](C)CCC(O)=O)([H])[C@]41C	12-dehydrocholate	12-dehydrocholate	2458-08-4,2458-08-4	85044	HMDB00400		6674	Neg
100001083	209	32405	125818	Amino Acid	Tryptophan Metabolism	310	NAMED	GOLXRNDWAUTYKT-UHFFFAOYSA-N	OC(CCC1=CNC2=C1C=CC=C2)=O	indolepropionate	indolepropionate	830-96-6	3613	HMDB0002302		3744	Neg
100001092	400	32401	155930	Cofactors and Vitamins	Nicotinate and Nicotinamide Metabolism	4342	NAMED	WWNNZCOKKKDOPX-UHFFFAOYSA-N	C[N+]1=CC(C([O-])=O)=CC=C1	trigonelline (N'-methylnicotinate)	trigonelline (N'-methylnicotinate)	535-83-1	5369	HMDB0000875	C01004	5570	Pos Early
100001102	209	32388	125800	Lipid	Fatty Acid, Dicarboxylate	1704	NAMED	TVIDDXQYHWJXFK-UHFFFAOYSA-N	OC(CCCCCCCCCCC(O)=O)=O	dodecanedioate (C12-DC)	dodecanedioate (C12)	693-23-2	12213	HMDB0000623	C02678	12736	Neg
100001103	400	33487	156024	Amino Acid	Glutamate Metabolism	56	NAMED	ZGEYCCHDTIDZAE-UHFFFAOYSA-N	O=C(CCC(C(O)=O)N)OC	glutamate, gamma-methyl ester	glutamate, gamma-methyl ester	1499-55-4,1499-55-4	66546	HMDB0061715		68662	Pos Early
100001104	209	32390	125802	Amino Acid	Tyrosine Metabolism	168	NAMED	CAHKINHBCWCHCF-JTQLQIEISA-N	OC1=CC=C(C[C@@H](C(O)=O)NC(C)=O)C=C1	N-acetyltyrosine	N-acetyltyrosine	537-55-3	61606	HMDB0000866		68310	Neg
100001121	209	31555	124697	Cofactors and Vitamins	Vitamin B6 Metabolism	4472	NAMED	HXACOUQIXZGNBF-UHFFFAOYSA-N	OC1=C(C(O)=O)C(CO)=CN=C1C	pyridoxate	pyridoxate	82-82-6	6467	HMDB0000017	C00847	6723	Neg
100001125	400	31530	155855	Peptide	Dipeptide	1002	NAMED	IQHUITKNHOKGFC-CSUXEGHOSA-N	N[C@@H](C(C)O)C(N[C@@H](CC1=CC=CC=C1)C(O)=O)=O	threonylphenylalanine	threonylphenylalanine	16875-27-7	3313819	HMDB0029068		7010580	Pos Early
100001126	400	43829	157051	Peptide	Gamma-glutamyl Amino Acid	663	NAMED	AQAKHZVPOOGUCK-XPUUQOCRSA-N	O=C(N[C@H]([C@@](O)=O)C(C)C)CC[C@@H]([C@](O)=O)N	gamma-glutamylvaline	gamma-glutamylvaline	2746-34-1		HMDB0011172		7015683	Pos Early
100001132	209	32394	125806	Peptide	Modified Peptides	1235	NAMED	DTSWLLBBGHRXQH-XPUUQOCRSA-N	O=C1CC[C@@H](C(N[C@@H](C(C)C)C(O)=O)=O)N1	pyroglutamylvaline	pyroglutamylvaline	21282-10-0	134331			152416	Neg
100001143	305	31936	213875	Lipid	Fatty Acid, Monohydroxy	1999	NAMED	ARJZZFJXSNJKGR-UHFFFAOYSA-N	O=C(O)CCCCC(O)CC(O)=O	3-hydroxysuberate	3-hydroxysuberate	73141-47-6	13498677	HMDB0000325		22328017	Polar
100001145	209	31943	125798	Lipid	Fatty Acid, Monohydroxy	2002	NAMED	OQYZCCKCJQWHIE-UHFFFAOYSA-N	OC(CC(O)CCCCCCC(O)=O)=O	3-hydroxysebacate	3-hydroxysebacate	73141-46-5	2285525	HMDB0000350		3017884	Neg
100001150	305	31932	147789	Lipid	Fatty Acid Metabolism (also BCAA Metabolism)	1790	NAMED	WOMAZEJKVZLLFE-UHFFFAOYSA-N	O=C(CC)NCC(O)=O	propionylglycine	propionylglycine (C3)	21709-90-0	89122	HMDB0000783		98681	Polar
100001151	209	31850	125782	Lipid	Fatty Acid Metabolism (also BCAA Metabolism)	1787	NAMED	WPSSBBPLVMTKRN-UHFFFAOYSA-N	O=C(CNC(CCC)=O)O	butyrylglycine	butyrylglycine (C4)	20208-73-5	79766	HMDB0000808		88412	Neg
100001153	305	31934	145806	Lipid	Fatty Acid, Dicarboxylate	1685	NAMED	OTTXIFWBPRRYOG-UHFFFAOYSA-N	O=C(O)C(O)CCCC(O)=O	2-hydroxyadipate	2-hydroxyadipate	18294-85-4	167943	HMDB0000321	C02360	193530	Polar
100001162	400	32452	155955	Lipid	Fatty Acid Metabolism (also BCAA Metabolism)	1789	NAMED	UFAHZIUFPNSHSL-UHFFFAOYSA-N	[O-]C(CC(OC(CC)=O)C[N+](C)(C)C)=O	propionylcarnitine (C3)	propionylcarnitine (C3)	17298-37-2	96904	HMDB0000824	C03017	107738	Pos Early
100001167	400	35127	156146	Amino Acid	Urea cycle; Arginine and Proline Metabolism	522	NAMED	ONPXCLZMBSJLSP-ALKRTJFJSA-N	OC([C@H]1N(C([C@H]2NCCC2)=O)CC(O)C1)=O	pro-hydroxy-pro	prolylhydroxyproline	18684-24-7	9847785	HMDB0006695		11902893	Pos Early
100001180	209	32413	125822	Lipid	Fatty Acid, Monohydroxy	1985	NAMED	JYZJYKOZGGEXSX-UHFFFAOYSA-N	OC(C(O)=O)CCCCCCCCCCCC	2-hydroxymyristate	2-hydroxymyristate	2507-55-3	1508	HMDB0002261	C13790	1563	Neg
100001181	209	32504	125862	Lipid	Long Chain Polyunsaturated Fatty Acid (n3 and n6)	1580	NAMED	YUFFSWGQGVEMMI-JLNKQSITSA-N	O=C(O)CCCCC/C=C\C/C=C\C/C=C\C/C=C\C/C=C\CC	docosapentaenoate (n3 DPA; 22:5n3)	docosapentaenoate (DPA; 22:5n3)	2234-74-4		HMDB0006528,HMDB0001976	C16513	6441454	Neg
100001182	209	32415	125824	Lipid	Long Chain Polyunsaturated Fatty Acid (n3 and n6)	1595	NAMED	HVGRZDASOHMCSK-AVQMFFATSA-N	CCCCC/C=C/C/C=C/CCCCCCCCCCCC(O)=O	docosadienoate (22:2n6)	docosadienoate (22:2n6)	7370-49-2	4445934	HMDB0061714	C16533	5282807	Neg
100001193	209	32980	125866	Lipid	Long Chain Polyunsaturated Fatty Acid (n3 and n6)	1593	NAMED	TWSWSIQAPQLDBP-CGRWFSSPSA-N	O=C(CCCCC/C=C/C/C=C/C/C=C/C/C=C/CCCCC)O	adrenate (22:4n6)	adrenate (22:4n6)	2091-25-0	4445971	HMDB0002226	C16527	5282844,5497181	Neg
100001198	209	32418	125828	Lipid	Long Chain Monounsaturated Fatty Acid	1544	NAMED	YWWVWXASSLXJHU-WAYWQWQTSA-N	O=C(CCCCCCC/C=C\CCCC)O	myristoleate (14:1n5)	myristoleate (14:1n5)	544-64-9	4444564	HMDB0002000	C08322	5281119	Neg
100001207	400	32349	155910	Amino Acid	Histidine Metabolism	99	NAMED	PRJKNHOMHKJCEJ-UHFFFAOYSA-N	O=C(O)CC1=CNC=N1	4-imidazoleacetate	4-imidazoleacetate	645-65-8	86856	HMDB0002024	C02835	96215	Pos Early
100001208	400	32350	155911	Amino Acid	Histidine Metabolism	93	NAMED	ZHCKPJGJQOPTLB-UHFFFAOYSA-N	O=C(O)CC1=CN(C)C=N1	1-methyl-4-imidazoleacetate	1-methyl-4-imidazoleacetate	2625-49-2	68319	HMDB0002820	C05828	75810	Pos Early
100001211	209	32398	125812	Lipid	Fatty Acid, Dicarboxylate	1699	NAMED	CXMXRPHRNRROMY-UHFFFAOYSA-N	OC(CCCCCCCCC(O)=O)=O	sebacate (C10-DC)	sebacate (C10-DC)	111-20-6	5004	HMDB0000792	C08277	5192	Neg
100001216	402	33418	164181	Cofactors and Vitamins	Tocopherol Metabolism	4385	NAMED	GZIFEOYASATJEH-VHFRWLAGSA-N	OC1=CC(C)=C2O[C@@](CCC[C@H](C)CCC[C@H](C)CCCC(C)C)(C)CCC2=C1	delta-tocopherol	delta-tocopherol	119-13-1	83144	HMDB0002902	C14151	92094	Pos Late
100001219	209	32453	125842	Xenobiotics	Food Component/Plant	4893	NAMED	ZQSIJRDFPHDXIC-UHFFFAOYSA-N	OC1=CC2=C(C(C(C3=CC=C(O)C=C3)=CO2)=O)C=C1	daidzein	daidzein	486-66-8	4445025	HMDB0003312	C10208	5281708	Neg
100001221	209	32448	125838	Xenobiotics	Food Component/Plant	4712	NAMED	TZBJGXHYKVUXJN-UHFFFAOYSA-N	O=C1C(C(O)=C2)=C(C=C2O)OC=C1C(C=C3)=CC=C3O	genistein	genistein	446-72-0	4444448	HMDB0003217	C06563	5280961	Neg
100001222	402	34024	158614	Xenobiotics	Food Component/Plant	4944	NAMED	DXYUAIFZCFRPTH-UHFFFAOYSA-N	O=C1C2=CC(OC)=C(O)C=C2OC=C1C3=CC=C(O)C=C3	glycitein	glycitein	40957-83-3	4476508	HMDB0005781	C14536	5317750	Pos Late
100001226	209	32426	144353	Cofactors and Vitamins	Hemoglobin and Porphyrin Metabolism	4433	NAMED	OBHRVMZSZIDDEK-UHFFFAOYSA-N	CC1=C(CC(NC2=O)C(CC)=C2C)NC(CC3=C(CCC(O)=O)C(C)=C(CC(NC4=O)C(C)=C4CC)N3)=C1CCC(O)=O	I-urobilinogen	I-urobilinogen	14684-37-8	24980	HMDB0004157	C05789	9548718	Neg
100001229	209	33969	126890	Lipid	Long Chain Polyunsaturated Fatty Acid (n3 and n6)	1575	NAMED	JIWBIWFOSCKQMA-LTKCOYKYSA-N	CC\C=C/C\C=C/C\C=C/C\C=C/CCCCC(O)=O	stearidonate (18:4n3)	stearidonate (18:4n3)	111174-40-4	4471933	HMDB0006547	C16300	5312508	Neg
100001250	209	33983	126892	Lipid	Primary Bile Acid Metabolism	3486	NAMED	XSOLDPYUICCHJX-OEYGYFRSSA-N	O=S(CCNC(CC[C@@H](C)[C@@]1([H])CCC2C3[C@@H](O)[C@@H](O)[C@]4([H])C[C@H](O)CC[C@]4(C)C3CC[C@]12C)=O)(O)=O	tauro-beta-muricholate	tauro-beta-muricholate	25696-60-0	147312	HMDB0000932		121596216,21124703,168408	Neg
100001253	400	33943	156041	Amino Acid	Glutamate Metabolism	50	NAMED	KSMRODHGGIIXDV-YFKPBYRVSA-N	OC([C@H](CCC(N)=O)NC(C)=O)=O	N-acetylglutamine	N-acetylglutamine	2490-97-3	158492	HMDB0006029	C02716	182230	Pos Early
100001254	209	33959	126119	Amino Acid	Tryptophan Metabolism	260	NAMED	DZTHIGRZJZPRDV-LBPRGKRZSA-N	O=C(O)[C@@H](NC(C)=O)CC1=CNC2=C1C=CC=C2	N-acetyltryptophan	N-acetyltryptophan	1218-34-4	610602	HMDB0013713	C03137	439917,700653	Neg
100001256	209	33950	126109	Amino Acid	Phenylalanine Metabolism	144	NAMED	CBQJSKKFNMDLON-JTQLQIEISA-N	O=C(O)[C@@H](NC(C)=O)CC1=CC=CC=C1	N-acetylphenylalanine	N-acetylphenylalanine	2018-61-3	67404	HMDB0000512	C03519	74839	Neg
100001257	400	33942	156040	Amino Acid	Alanine and Aspartate Metabolism	42	NAMED	HXFOXFJUNFFYMO-BYPYZUCNSA-N	OC([C@@H](NC(C)=O)CC(N)=O)=O	N-acetylasparagine	N-acetylasparagine	4033-40-3	90090	HMDB0006028		99715	Pos Early
100001258	400	34398	156101	Peptide	Dipeptide	835	NAMED	DKEXFJVMVGETOO-LURJTMIESA-N	OC([C@@H](NC(CN)=O)CC(C)C)=O	glycylleucine	glycylleucine	869-19-2	83812	HMDB0000759	C02155	92843	Pos Early
100001262	400	33934	156033	Peptide	Gamma-glutamyl Amino Acid	657	NAMED	JPKNLFVGUZRHOB-YUMQZZPRSA-N	N[C@H](C(O)=O)CCCCNC(CC[C@@H](C(O)=O)N)=O	gamma-glutamyl-epsilon-lysine	gamma-glutamyl-epsilon-lysine	17105-15-6	5378717	HMDB0003869		7015685	Pos Early
100001263	402	33955	158599	Lipid	Lysophospholipid	2618	NAMED	ASWBNKHCZGQVJV-UHFFFAOYSA-N	O=P(OCC[N+](C)(C)C)([O-])OCC(O)COC(CCCCCCCCCCCCCCC)=O	1-palmitoyl-GPC (16:0)	1-palmitoyl-GPC (16:0)	17364-16-8	78064	HMDB0010382	C04102	86554	Pos Late
100001266	400	33953	156051	Amino Acid	Urea cycle; Arginine and Proline Metabolism	506	NAMED	SNEIUMQYRCDYCH-LURJTMIESA-N	O=C(O)[C@@H](NC(C)=O)CCCNC(N)=N	N-acetylarginine	N-acetylarginine	155-84-0	60752	HMDB0004620	C02562	67427	Pos Early
100001269	402	33997	164179	Lipid	Sterol	3244	NAMED	SGNBVLSWZMBQTH-PODYLUTMSA-N	C[C@H](CC[C@@H](C)C(C)C)[C@@]1([H])CC[C@@]2([H])[C@]3([H])CC=C4C[C@@H](O)CC[C@]4(C)[C@@]3([H])CC[C@@]21C	campesterol	campesterol	474-62-4	151215	HMDB0002869	C01789	173183	Pos Late
100001270	402	33952	158596	Lipid	Fatty Acid Metabolism (Acyl Carnitine, Long Chain Saturated)	1880	NAMED	PSHXNVGSVNEJBD-UHFFFAOYSA-N	O=C(CCCCCCCCCCCCC)OC(CC([O-])=O)C[N+](C)(C)C	myristoylcarnitine (C14)	myristoylcarnitine (C14)	18822-89-4	4932274	HMDB0005066		6426854	Pos Late
100001271	402	33961	158603	Lipid	Lysophospholipid	2629	NAMED	IHNKQIMGVNPMTC-RUZDIDTESA-N	O[C@H](COC(CCCCCCCCCCCCCCCCC)=O)COP(OCC[N+](C)(C)C)([O-])=O	1-stearoyl-GPC (18:0)	1-stearoyl-GPC (18:0)	19420-57-6	435389	HMDB0010384		497300	Pos Late
100001272	402	48258	160285	Lipid	Lysophospholipid	2631	NAMED	YAMUFBLWGFFICM-PTGWMXDISA-N	O[C@H](COC(CCCCCCC/C=C\CCCCCCCC)=O)COP(OCC[N+](C)(C)C)([O-])=O	1-oleoyl-GPC (18:1)	1-oleoyl-GPC (18:1)	19420-56-5	17240641	HMDB0002815	C03916	16081932	Pos Late
100001274	209	33939	126095	Amino Acid	Glycine, Serine and Threonine Metabolism	18	NAMED	PEDXUVCGOLSNLQ-UHFFFAOYSA-N	CC(O)C(C(O)=O)NC(C)=O	N-acetylthreonine	N-acetylthreonine	17093-74-2	3841173	HMDB0062557		152204	Neg
100001276	209	33967	126125	Amino Acid	Leucine, Isoleucine and Valine Metabolism	392	NAMED	JDTWZSUNGHMMJM-MSZQBOFLSA-N	CC(N[C@H](C(O)=O)C(C)CC)=O	N-acetylisoleucine	N-acetylisoleucine	3077-46-1	2081100	HMDB0061684		306109	Neg
100001277	209	33972	126131	Lipid	Long Chain Monounsaturated Fatty Acid	1558	NAMED	BBOWBNGUEWHNQZ-KTKRTIGZSA-N	O=C(O)CCCCCCCC/C=C\CCCCCCCC	10-nonadecenoate (19:1n9)	10-nonadecenoate (19:1n9)	73033-09-7	4471938	HMDB0013622		5312513	Neg
100001278	209	33971	126129	Lipid	Long Chain Monounsaturated Fatty Acid	1549	NAMED	GDTXICBNEOEPAZ-FPLPWBNLSA-N	O=C(O)CCCCCCCC/C=C\CCCCCC	10-heptadecenoate (17:1n7)	10-heptadecenoate (17:1n7)	29743-97-3	4471860	HMDB0060038		5312435	Neg
100001279	209	34093	126896	Lipid	Secondary Bile Acid Metabolism	3545	NAMED	DKPMWHFRUGMUKF-OAEKOJLISA-N	C[C@]12CC[C@@H](O)C[C@@]1([H])[C@@H](O)[C@@H](O)C3C2CC[C@@]4(C)C3CCC4C(CCC(O)=O)C	hyocholate	hyocholate	547-75-1	21403098	HMDB0000760	C17649	92805	Neg
100001280	209	34092	126894	Lipid	Primary Bile Acid Metabolism	3484	NAMED	DKPMWHFRUGMUKF-QFCFZQQBSA-N	CC(CCC(O)=O)C1CCC2C3[C@H](O)[C@@H](O)[C@]4([H])C[C@H](O)CC[C@]4(C)C3CC[C@@]21C	alpha-muricholate	alpha-muricholate	2393-58-0	2340918	HMDB0000506	C17647	53477700	Neg
100001293	400	33946	156044	Amino Acid	Histidine Metabolism	75	NAMED	KBOJOGQFRVVWBH-ZETCQYMHSA-N	OC([C@@H](NC(C)=O)CC1=CNC=N1)=O	N-acetylhistidine	N-acetylhistidine	39145-52-3	68142	HMDB0032055	C02997	75619	Pos Early
100001294	400	33949	156047	Peptide	Gamma-glutamyl Amino Acid	652	NAMED	ACIJGUBIMXQCMF-BYPYZUCNSA-N	O=C(O)[C@@H](N)CCC(NCC(O)=O)=O	gamma-glutamylglycine	gamma-glutamylglycine	1948-29-4	145071	HMDB0011667		100099	Pos Early
100001295	400	33947	156045	Peptide	Gamma-glutamyl Amino Acid	661	NAMED	CATMPQFFVNKDEY-AAEUAGOBSA-N	O=C(O)[C@@H](N)CCC(N[C@@H](CC1=CNC2=C1C=CC=C2)C(O)=O)=O	gamma-glutamyltryptophan	gamma-glutamyltryptophan	66471-20-3	2302065	HMDB0029160		3989307	Pos Early
100001296	400	34384	156088	Xenobiotics	Food Component/Plant	5086	NAMED	CMUNUTVVOOHQPW-LURJTMIESA-N	C[N+]1(C)[C@H]([C@@]([O-])=O)CCC1	stachydrine	stachydrine	4136-37-2	103115	HMDB0004827	C10172	115244	Pos Early
100001300	305	46537	146562	Amino Acid	Leucine, Isoleucine and Valine Metabolism	429	NAMED	NGEWQZIDQIYUNV-UHFFFAOYSA-N	OC(C(O)=O)C(C)C	alpha-hydroxyisovalerate	alpha-hydroxyisovalerate	600-37-3	90190	HMDB0000407		99823	Polar
100001310	400	33013	155997	Cofactors and Vitamins	Nicotinate and Nicotinamide Metabolism	4327	NAMED	BUCXGWMZJBKEMD-UHFFFAOYSA-N	NC(C1=C[N+](C2C(C(C(C[O-])O2)O)O)=CC=C1)=O	nicotinamide riboside	nicotinamide riboside	1341-23-7		HMDB0000855	C03150	439924	Pos Early
100001313	400	44872	157084	Peptide	Gamma-glutamyl Amino Acid	658	NAMED	RQNSKRXMANOPQY-BQBZGAKWSA-N	O=C(O)[C@H](CCSC)NC(CC[C@@H](C(O)=O)N)=O	gamma-glutamylmethionine	gamma-glutamylmethionine	17663-87-5	5373147	HMDB0029155		7009567	Pos Early
100001314	400	33364	156009	Peptide	Gamma-glutamyl Amino Acid	660	NAMED	GWNXFCYUJXASDX-JUZNGCLZSA-N	CC(O)[C@@H](C(O)=O)NC(CC[C@@H](C(O)=O)N)=O	gamma-glutamylthreonine	gamma-glutamylthreonine	5652-48-2	21403107	HMDB0029159		76078708	Pos Early
100001315	209	36103	143727	Xenobiotics	Benzoate Metabolism	4574	NAMED	WGNAKZGUSRVWRH-UHFFFAOYSA-N	O=S(OC1=CC=C(C)C=C1)(O)=O	p-cresol sulfate	p-cresol sulfate	3233-57-7	3806480	HMDB0011635		4615423	Neg
100001316	400	33471	156023	Cofactors and Vitamins	Nicotinate and Nicotinamide Metabolism	4322	NAMED	PUEDDPCUCPRQNY-ZYUZMQFOSA-N	O[C@H]([C@@H]1O)[C@@H](O[C@@H]1CO)[N@+]2=CC(C([O-])=O)=CC=C2	nicotinate ribonucleoside	nicotinate ribonucleoside	2625-49-2	141635	HMDB0006809	C05841	161233	Pos Early
100001320	305	42420	148204	Carbohydrate	Aminosugar Metabolism	1449	NAMED	JPIJQSOTBSSVTP-PWNYCUMCSA-N	OC[C@@H](O)[C@@H](O)C(O)=O	erythronate*	erythronate*	88759-55-1	2061231	HMDB0000613		2781043	Polar
100001334	400	34387	156090	Amino Acid	Urea cycle; Arginine and Proline Metabolism	512	NAMED	GNMSLDIYJOSUSW-UHFFFAOYSA-N	O=C(O)C(CCC1)N1C(C)=O	N-acetylproline	N-acetylproline	1074-79-9	285677	HMDB0094701		322640	Pos Early
100001335	209	33587	143715	Lipid	Long Chain Monounsaturated Fatty Acid	1561	NAMED	BITHHVVYSMSWAG-KTKRTIGZSA-N	O=C(O)CCCCCCCCC/C=C\CCCCCCCC	eicosenoate (20:1)	eicosenoate (20:1n9 or 1n11)		4445895	HMDB0002231,HMDB0062436	C16526	5282768,5282769,94159	Neg
100001337	209	34035	143703	Lipid	Long Chain Polyunsaturated Fatty Acid (n3 and n6)	1587	NAMED	DTOSIQBPPRVQHS-PDBXOOCHSA-N	O=C(O)CCCCCCC/C=C\C/C=C\C/C=C\CC	linolenate [alpha or gamma; (18:3n3 or 6)]	linolenate (18:3n3 or 3n6)		4444437	HMDB0003073,HMDB0001388	C06426,C06427	5280933,5280934	Neg
100001359	209	46173	144239	Energy	TCA Cycle	1459	NAMED			aconitate [cis or trans]	aconitate [cis or trans]			HMDB0000958,HMDB000072	C004174,C02341	444212,643757	Neg
100001383	402	45453	159645	Lipid	Lysophospholipid	2613	NAMED	VXUOFDJKYGDUJI-OAQYLSRUSA-N	CCCCCCCCCCCCCC(OC[C@](O)([H])COP(OCC[N+](C)(C)C)([O-])=O)=O	1-myristoyl-GPC (14:0)	1-myristoyl-GPC (14:0)	20559-16-4	405289	HMDB0010379	C04230	460604	Pos Late
100001384	402	45456	159647	Lipid	Lysophospholipid	2642	NAMED	UATOAILWGVYRQS-HHHXNRCGSA-N	CCCCCCCCCCCCCCCCCCCC(OC[C@](O)([H])COP(OCC[N+](C)(C)C)([O-])=O)=O	1-arachidoyl-GPC (20:0)	1-arachidoyl-GPC (20:0)	108341-80-6	21403128	HMDB0010390	C04230	24779473	Pos Late
100001391	402	34409	158657	Lipid	Fatty Acid Metabolism (Acyl Carnitine, Long Chain Saturated)	1884	NAMED	FNPHNLNTJNMAEE-HSZRJFAPSA-N	[O-]C(C[C@@H](OC(CCCCCCCCCCCCCCCCC)=O)C[N+](C)(C)C)=O	stearoylcarnitine (C18)	stearoylcarnitine (C18)	18822-91-8	21233653	HMDB0000848		3006797	Pos Late
100001393	400	34407	156109	Amino Acid	Leucine, Isoleucine and Valine Metabolism	359	NAMED	IGQBPDJNUXPEMT-UHFFFAOYSA-N	[O-]C(CC(C[N+](C)(C)C)OC(CC(C)C)=O)=O	isovalerylcarnitine (C5)	isovalerylcarnitine (C5)	31023-24-2	4932271	HMDB0000688	C20826	169235	Pos Early
100001394	400	34406	156108	Lipid	Fatty Acid Metabolism (Acyl Carnitine, Short Chain)	1859	NAMED	VSNFQQXVMPSASB-UHFFFAOYSA-N	[O-]C(CC(C[N+](C)(C)C)OC(CCCC)=O)=O	valerylcarnitine (C5)	valerylcarnitine (C5)	40225-14-7	4932322	HMDB0013128		6426903	Pos Early
100001395	402	34419	158662	Lipid	Lysophospholipid	2634	NAMED	SPJFYYJXNPEZDW-UTJQPWESSA-N	O=P(OCC(O)COC(CCCCCCC/C=C\C/C=C\CCCCC)=O)([O-])OCC[N+](C)(C)C	1-linoleoyl-GPC (18:2)	1-linoleoyl-GPC (18:2)		10160888	HMDB0010386	C04100	11988421	Pos Late
100001405	209	34389	126906	Xenobiotics	Xanthine Metabolism	4622	NAMED	MVOYJPOZRLFTCP-UHFFFAOYSA-N	O=C(N1C)NC2=C(NC=N2)C1=O	1-methylxanthine	1-methylxanthine	6136-37-4	72464	HMDB0010738	C16358	80220	Neg
100001411	400	35101	156136	Xenobiotics	Food Component/Plant	4850	NAMED	KMXXSJLYVJEBHI-UHFFFAOYSA-N	OC(CCNC(N)=N)=O	beta-guanidinopropanoate	beta-guanidinopropanoate	353-09-3	61020	HMDB0013222	C03065	67701	Pos Early
100001412	400	35137	156155	Nucleotide	Purine Metabolism, Guanine containing	4212	NAMED	RSPURTUNRHNVGF-IOSLPCCCSA-N	O=C1C(N=CN2[C@@]3([H])[C@@](O)([H])[C@@](O)([H])[C@](CO)([H])O3)=C2N=C(N(C)C)N1	N2,N2-dimethylguanosine	N2,N2-dimethylguanosine	2140-67-2	83878	HMDB0004824		135501639	Pos Early
100001415	209	35157	126974	Nucleotide	Purine Metabolism, Adenine containing	4184	NAMED	UNUYMBPXEFMLNW-HZPYULPISA-N	OC(C)C(C(O)=O)NC(NC1=NC=NC2=C1N=CN2[C@@H]3O[C@H](CO)[C@@H](O)[C@H]3O)=O	N6-carbamoylthreonyladenosine	N6-carbamoylthreonyladenosine	24719-82-2	141829	HMDB0041623		161466	Neg
100001416	305	35172	147813	Nucleotide	Pyrimidine Metabolism, Orotate containing	4229	NAMED	FKCRAVPPBFWEJD-XVFCMESISA-N	O=C(C=C(C(O)=O)N1[C@H]2[C@H](O)[C@H](O)[C@@H](CO)O2)NC1=O	orotidine	orotidine	314-50-1	83729	HMDB0000788		92751	Polar
100001417	209	35126	126960	Peptide	Acetylated Peptides	1204	NAMED	JFLIEFSWGNOPJJ-JTQLQIEISA-N	O=C(CC1=CC=CC=C1)N[C@@H](CCC(N)=O)C(O)=O	phenylacetylglutamine	phenylacetylglutamine	28047-15-6	270643	HMDB0006344	C04148	92258	Neg
100001425	209	61833	218435	Nucleotide	Pyrimidine Metabolism, Uracil containing	4242	NAMED	ZPTBLXKRQACLCR-XVFCMESISA-N	OC[C@H]1O[C@@H](N2CCC(NC2=O)=O)[C@@H]([C@@H]1O)O	5,6-dihydrouridine	5,6-dihydrouridine	5627-05-4	85115	HMDB0000497		94312	Neg
100001429	209	34391	152504	Lipid	Monoacylglycerol	2872	NAMED	SVUQHVRAGMNPLW-UHFFFAOYSA-N	OCC(O)COC(CCCCCCCCCCCCCCCC)=O	1-margaroylglycerol (17:0)	1-margaroylglycerol (17:0)	68002-72-2	96316			107036	Neg
100001431	209	47898	151551	Lipid	Monoacylglycerol	2869	NAMED	QSKPZDMBULYMDQ-UHFFFAOYSA-N	O=C(CCCCCCCCCCCCCC)OCC(O)CO	1-pentadecanoylglycerol (15:0)	1-pentadecanoylglycerol (15:0)	104140-07-0	165667			190750	Neg
100001433	209	34397	126918	Lipid	Monoacylglycerol	2881	NAMED	DCPCOKIYJYGMDN-DOFZRALJSA-N	O=C(CCC/C=C\C/C=C\C/C=C\C/C=C\CCCCC)OCC(O)CO	1-arachidonylglycerol (20:4)	1-arachidonylglycerol (20:4)	35474-99-8	4445452	HMDB11578	C13857	16019980,5282281	Neg
100001435	209	34393	126910	Lipid	Monoacylglycerol	2876	NAMED	XQBHBEXBUZDCRY-QNEBEIHSSA-N	O=C(OCC(O)CO)CCCC\C=C/C\C=C/C\C=C/CCCCC	1-linolenoylglycerol (18:3)	1-linolenoylglycerol (18:3)	124151-74-2	21403134	HMDB0011569		53480978	Neg
100001436	402	34381	158631	Lipid	Sphingolipid Synthesis	3018	NAMED	KBUNOSOGGAARKZ-UHFFFAOYSA-N	OCC(N)C(CCCCCCCCCCCCCCC)=O	3-ketosphinganine	3-ketosphinganine	18944-28-0	611	HMDB01480	C02934	631	Pos Late
100001445	402	34428	211016	Lipid	Lysophospholipid	2600	NAMED	YNDYKPRNFWPPFU-GOSISDBHSA-N	OP(OC[C@H](O)COC(CCCCCCCCCCCCCCC)=O)(O)=O	1-palmitoyl-GPA (16:0)	1-palmitoyl-GPA (16:0)	17618-08-5	4925335	HMDB00327	C04036	6419701	Pos Late
100001446	209	35136	128207	Nucleotide	Pyrimidine Metabolism, Uracil containing	4244	NAMED	DWRXFEITVBNRMK-JXOAFFINSA-N	O[C@@H]1[C@H](O)[C@@H](CO)O[C@H]1N(C=C2C)C(NC2=O)=O	5-methyluridine (ribothymidine)	5-methyluridine (ribothymidine)	1463-10-1	393058	HMDB0000884		445408	Neg
100001449	209	35142	126972	Nucleotide	Purine Metabolism, Adenine containing	4160	NAMED	LNQVTSROQXJCDD-KQYNXXCUSA-N	NC1=NC=NC2=C1N=CN2[C@@]([C@@]([C@@]3(OP(O)(O)=O)[H])(O)[H])(O[C@](CO)3[H])[H]	adenosine 3'-monophosphate (3'-AMP)	3'-AMP	84-21-9	10463793	HMDB0003540	C01267	41211	Neg
100001451	209	36768	128295	Lipid	Fatty Acid Metabolism (Acyl Glycine)	1821	NAMED	NYZBWOSRZJKQAI-UHFFFAOYSA-N	OC(CNC(CCCC)=O)=O	valerylglycine	valerylglycine (C5)	24003-66-5	3924818	HMDB0000927		4737557	Neg
100001452	209	35107	126956	Amino Acid	Leucine, Isoleucine and Valine Metabolism	358	NAMED	ZRQXMKMBBMNNQC-UHFFFAOYSA-N	O=C(O)CNC(CC(C)C)=O	isovalerylglycine	isovalerylglycine	16284-60-9	475516	HMDB00678		546304	Neg
100001454	209	62915	220767	Lipid	Fatty Acid, Dicarboxylate	1705	NAMED	FYVQCLGZFXHEGL-UHFFFAOYSA-N	O=C(O)CC(O)CCCCCCCCC(O)=O	3-hydroxydodecanedioate*	3-hydroxydodecanedioate*	34574-69-1	13628081	HMDB0000413		16663321	Neg
100001456	400	35114	156140	Nucleotide	Purine Metabolism, Guanine containing	4206	NAMED	FZWGECJQACGGTI-UHFFFAOYSA-N	O=C1C(N2C)=C(N=C2)N=C(N)N1	7-methylguanine	7-methylguanine	578-76-7	10883	HMDB0000897	C02242	135398679	Pos Early
100001461	402	42398	159466	Lipid	Lysophospholipid	2687	NAMED	BBYWOYAFBUOUFP-JOCHJYFZSA-N	O=P(OCC[NH3+])([O-])OC[C@H](O)COC(CCCCCCCCCCCCCCCCC)=O	1-stearoyl-GPE (18:0)	1-stearoyl-GPE (18:0)	69747-55-3	7826018	HMDB0011130		9547068	Pos Late
100001462	209	34437	126952	Lipid	Lysophospholipid	2729	NAMED	HFJVKBVEKQHVTO-OZAIVSQSSA-N	O=P(OCC(O)CO)(O)OC[C@H](O)COC(CCCCCCCCCCCCCCCCC)=O	1-stearoyl-GPG (18:0)	1-stearoyl-GPG (18:0)		21403138				Neg
100001468	209	40469	143005	Cofactors and Vitamins	Nicotinate and Nicotinamide Metabolism	4344	NAMED	JLQSXXWTCJPCBC-UHFFFAOYSA-N	O=C(C1=C([H])N(C(C([H])=C1[H])=O)C([H])([H])[H])N([H])[H]	N1-methyl-2-pyridone-5-carboxamide	N1-methyl-2-pyridone-5-carboxamide	701-44-0	62899	HMDB0004193	C05842	69698	Neg
100001469	400	57584	211562	Cofactors and Vitamins	Nicotinate and Nicotinamide Metabolism	4345	NAMED	KTLRWTOPTKGYQY-UHFFFAOYSA-N	O=C(C(C1=O)=CN(C=C1)C)N	N1-methyl-4-pyridone-3-carboxamide	N1-methyl-4-pyridone-3-carboxamide	769-49-3	389671	HMDB0004194	C05843	440810	Pos Early
100001472	209	35174	126980	Lipid	Long Chain Polyunsaturated Fatty Acid (n3 and n6)	1597	NAMED	UNSRRHDPHVZAHH-YOILPLPUSA-N	O=C(O)CCC\C=C/C/C=C\C/C=C\CCCCCCCC	mead acid (20:3n9)	mead acid (20:3n9)	20590-32-3	4471956	HMDB0010378		5312531	Neg
100001481	209	35153	128209	Lipid	Monoacylglycerol	2885	NAMED	JWPHORDRFVRZPP-KUBAVDMBSA-N	O=C(OCC(O)CO)CC/C=C\C/C=C\C/C=C\C/C=C\C/C=C\C/C=C\CC	1-docosahexaenoylglycerol (22:6)	1-docosahexaenoylglycerol (22:6)		10477810	HMDB0011587		53480995	Neg
100001483	209	35103	151003	Lipid	Monoacylglycerol	2903	NAMED	QRBGFYBOCBYOSN-HZJYTTRNSA-N	O=C(OCC(O)CO)CCCCCCCCC\C=C/C/C=C\CCCCC	1-dihomo-linoleoylglycerol (20:2)	1-dihomo-linoleoylglycerol (20:2)		21403143				Neg
100001485	400	34456	156123	Peptide	Gamma-glutamyl Amino Acid	654	NAMED	SNCKGJWJABDZHI-SIPWABPFSA-N	CCC(C)[C@@H](C(O)=O)NC(CC[C@@H](C(O)=O)N)=O	gamma-glutamylisoleucine*	gamma-glutamylisoleucine*		21403145	HMDB0011170		22885096	Pos Early
100001491	400	37123	156335	Carbohydrate	Aminosugar Metabolism	1452	NAMED	FDJKUWYYUZCUJX-UHFFFAOYSA-N	OC(C1(O)OC(C(NC(CO)=O)C(C1)O)C(C(CO)O)O)=O	N-glycolylneuraminate	N-glycolylneuraminate	1113-83-3	3794850	HMDB0000833	C03410	123802	Pos Early
100001492	400	35158	156162	Carbohydrate	Aminosugar Metabolism	1426	NAMED	CDOJPCSDOXYJJF-CBTAGEKQSA-N	O[C@@H]([C@@H]1O)[C@@H](NC(C)=O)[C@@H](O[C@@H]1CO)O[C@@H]([C@H](O)[C@H]2NC(C)=O)[C@@H](CO)OC2O	diacetylchitobiose	diacetylchitobiose	35061-50-8	21403149	HMDB0003556	C01674	439544	Pos Early
100001495	400	57555	211534	Cofactors and Vitamins	Pantothenate and CoA Metabolism	4359	NAMED	ZNXZGRMVNNHPCA-VIFPVBQESA-N	O=C(NCCC(NCCS)=O)[C@H](O)C(C)(C)CO	pantetheine	pantetheine	496-65-1	388453	HMDB0003426	C00831	439322	Pos Early
100001501	402	35160	158710	Lipid	Fatty Acid Metabolism (Acyl Carnitine, Monounsaturated)	1904	NAMED	IPOLTUVFXFHAHI-WHIOSMTNSA-N	[O-]C(C[C@@H](OC(CCCCCCC/C=C\CCCCCCCC)=O)C[N+](C)(C)C)=O	oleoylcarnitine (C18:1)	oleoylcarnitine (C18:1)	38677-66-6	21403150	HMDB0005065		6441392	Pos Late
100001506	400	35129	156148	Cofactors and Vitamins	Tetrahydrobiopterin Metabolism	4412	NAMED	ZHQJVZLJDXWFFX-UHFFFAOYSA-N	O=C1C(C(NC2)=NC(N)=N1)=NC2C(O)C(O)C	dihydrobiopterin	dihydrobiopterin	6779-87-9	1808	HMDB0000038	C00268	135402011	Pos Early
100001510	209	32553	143728	Amino Acid	Tyrosine Metabolism	195	NAMED	CTYRPMDGLDAWRQ-UHFFFAOYSA-N	OS(OC1=CC=CC=C1)(=O)=O	phenol sulfate	phenol sulfate	937-34-8	67018	HMDB0060015	C02180	74426	Neg
100001511	402	33230	158553	Lipid	Lysophospholipid	2620	NAMED	LFUDDCMNKWEORN-KHPPLWFESA-N	O=P(OCC[N+](C)(C)C)([O-])OCC(O)COC(CCCCCCC/C=C\CCCCCC)=O	1-palmitoleoyl-GPC (16:1)*	1-palmitoleoyl-GPC (16:1)*		21403152	HMDB0010383		24779461	Pos Late
100001526	400	37059	156288	Lipid	Fatty Acid Synthesis	1489	NAMED	ZGNBLKBZJBJFDG-UHFFFAOYSA-N	O=C(CC(O)=O)OC(CC([O-])=O)C[N+](C)(C)C	malonylcarnitine	malonylcarnitine	853728-01-5	21403153	HMDB0002095		22833583	Pos Early
100001540	400	46225	157124	Partially Characterized Molecules	Partially Characterized Molecules	6476	NAMED	NPWMTBZSRRLQNJ-UHFFFAOYSA-N	O=C(CCC1N)NC1=O	glutamine_degradant*	glutamine_degradant*	2353-44-8					Pos Early
100001541	209	36746	128281	Amino Acid	Leucine, Isoleucine and Valine Metabolism	400	NAMED	RILPIWOPNGRASR-UHFFFAOYSA-N	O=C(C(C(CC)C)O)O	2-hydroxy-3-methylvalerate	2-hydroxy-3-methylvalerate	488-15-3	144317	HMDB0000317		164623	Neg
100001542	209	35630	128243	Xenobiotics	Food Component/Plant	4922	NAMED	KSEBMYQBYZTDHS-HWKANZROSA-N	COC1=CC(/C=C/C(O)=O)=CC=C1O	ferulate	ferulate	537-98-4	393368	HMDB0000954	C01494	445858	Neg
100001550	400	33009	155996	Xenobiotics	Food Component/Plant	4955	NAMED	XULZWQRXYTVUTE-ZETCQYMHSA-N	C[N+]1(C)[C@@H](CCCC1)[C@]([O-])=O	homostachydrine*	homostachydrine*	1195-94-4	390180	HMDB0033433	C08283	441447	Pos Early
100001562	209	35253	126137	Lipid	Lysophospholipid	2619	NAMED	NEGQHKSYEYVFTD-HSZRJFAPSA-N	OC[C@](OC(CCCCCCCCCCCCCCC)=O)([H])COP(OCC[N+](C)(C)C)([O-])=O	2-palmitoyl-GPC (16:0)*	2-palmitoyl-GPC (16:0)*		21403165	HMDB0061702		15061532	Neg
100001567	402	35631	158748	Lipid	Lysophospholipid	2680	NAMED	YVYMBNSKXOXSKW-HXUWFJFHSA-N	O=P(OCC[NH3+])([O-])OC[C@H](O)COC(CCCCCCCCCCCCCCC)=O	1-palmitoyl-GPE (16:0)	1-palmitoyl-GPE (16:0)	53862-35-4	7826019	HMDB0011503		9547069	Pos Late
100001568	209	35627	128237	Lipid	Lysophospholipid	2677	NAMED	RPXHXZNGZBHSMJ-GOSISDBHSA-N	O=P(OCC[NH3+])([O-])OC[C@H](O)COC(CCCCCCCCCCCCC)=O	1-myristoyl-GPE (14:0)	1-myristoyl-GPE (14:0)	123060-40-2	7826020	HMDB0011500	C04438	86583448	Neg
100001569	402	35628	158745	Lipid	Lysophospholipid	2689	NAMED	PYVRVRFVLRNJLY-MZMPXXGTSA-N	O=P(OCC[NH3+])([O-])OC[C@H](O)COC(CCCCCCC\C=C/CCCCCCCC)=O	1-oleoyl-GPE (18:1)	1-oleoyl-GPE (18:1)	89576-29-4	7826021	HMDB0011506		9547071	Pos Late
100001570	402	36600	158788	Lipid	Lysophospholipid	2691	NAMED	DBHKHNGBVGWQJE-HZJYTTRNSA-N	O=P(OCC(O)COC(CCCCCCC/C=C\C/C=C\CCCCC)=O)(O)OCCN	1-linoleoyl-GPE (18:2)*	1-linoleoyl-GPE (18:2)*		21403170	HMDB0011507		52925130	Pos Late
100001571	209	35186	142521	Lipid	Lysophospholipid	2704	NAMED	ROPRRXYVXLDXQO-XSQXPFHXSA-N	NCCOP(OC[C@@](O)([H])COC(CCC\C=C/C\C=C/C/C=C\C/C=C\CCCCC)=O)(O)=O	1-arachidonoyl-GPE (20:4n6)*	1-arachidonoyl-GPE (20:4n6)*		21403171	HMDB0011517		42607465	Neg
100001577	209	48434	155079	Amino Acid	Urea cycle; Arginine and Proline Metabolism	511	NAMED	WMQMIOYQXNRROC-LURJTMIESA-N	OC([C@@H](NC(C)=O)CCCNC(N)=O)=O	N-acetylcitrulline	N-acetylcitrulline	33965-42-3	571213	HMDB0000856	C15532,C02851	656979	Neg
100001579	209	35675	128275	Lipid	Fatty Acid, Monohydroxy	1986	NAMED	JGHSBPIZNUXPLA-UHFFFAOYSA-N	O=C(O)C(O)CCCCCCCCCCCCCC	2-hydroxypalmitate	2-hydroxypalmitate	764-67-0	83805	HMDB0031057		12575964,92836,11065598	Neg
100001580	209	37478	127695	Lipid	Long Chain Polyunsaturated Fatty Acid (n3 and n6)	1594	NAMED	AVKOENOBFIYBSA-WMPRHZDHSA-N	OC(CC/C=C\C/C=C\C/C=C\C/C=C\C/C=C\CCCCC)=O	docosapentaenoate (n6 DPA; 22:5n6)	docosapentaenoate (n6 DPA; 22:5n6)	25182-74-5	4945614	HMDB0001976	C16513	6441454	Neg
100001586	305	46957	148205	Cofactors and Vitamins	Ascorbate and Aldarate Metabolism	4378	NAMED	RGHNJXZEOKUKBD-NRXMZTRTSA-N	OC([C@H](O)[C@H](O)[C@H](O)[C@@H](O)CO)=O	gulonate*	gulonate*	20246-53-1	7969943	HMDB0003290	C00800	152304	Polar
100001590	209	35437	128229	Amino Acid	Leucine, Isoleucine and Valine Metabolism	432	NAMED	DCICDMMXFIELDF-UHFFFAOYSA-N	O=C(O)CNC(C(C)C)=O	isobutyrylglycine	isobutyrylglycine (C4)	15926-18-8	9030891	HMDB0000730		10855600	Neg
100001591	209	35434	128225	Xenobiotics	Benzoate Metabolism	4582	NAMED	YEIQSAXUPKPPBN-UHFFFAOYSA-N	O=C(O)CNC(CCC1=CC=CC=C1)=O	phenylpropionylglycine	phenylpropionylglycine	56613-60-6	134261	HMDB0000860		152323	Neg
100001594	400	35433	156184	Amino Acid	Leucine, Isoleucine and Valine Metabolism	369	NAMED	IGLHHSKNBDXCEY-UHFFFAOYSA-N	[O-]C(CC(C[N+](C)(C)C)OC(CC(O)(C)C)=O)=O	beta-hydroxyisovaleroylcarnitine	beta-hydroxyisovaleroylcarnitine	99159-87-2	21403176				Pos Early
100001604	209	35322	144222	Xenobiotics	Drug - Topical Agents	5988	NAMED	FPXPQMOQWJZYBL-UHFFFAOYSA-N	OC1=CC=C(C=C1)OS(=O)(O)=O	hydroquinone sulfate	hydroquinone sulfate	123-31-9	141624	HMDB0240263	C00530	161220	Neg
100001605	209	35320	143730	Xenobiotics	Benzoate Metabolism	4520	NAMED	MZPWKJZDOCIALD-UHFFFAOYSA-N	O=S(OC1=C(O)C=CC=C1)(O)=O	catechol sulfate	catechol sulfate	4918-96-1	2341024	HMDB0059724		3083879	Neg
100001606	305	35324	238705	Lipid	Sterol	3213	NAMED	BHYOQNUELFTYRT-UHFFFAOYSA-N	CC1(C2C(C)CCCC(C)C)C(CC2)C(CC=C3C4(CCC(OS(=O)(O)=O)C3)C)C4CC1	cholesterol sulfate	cholesterol sulfate	2864-50-8	4371550	HMDB00653	C18043	65076	Polar
100001609	209	36776	128301	Lipid	Sterol	3226	NAMED	SATGKQGFUDXGAX-MYWFJNCASA-N	O=C(C(CCC[C@H]([C@H]1CC[C@H]2[C@H]3[C@@H]([C@]4(C)C(C[C@H]3O)=CC(CC4)=O)CC[C@@]21C)C)C)O	7alpha-hydroxy-3-oxo-4-cholestenoate (7-Hoca)	7-HOCA	115538-85-7	2338765	HMDB0012458	C17337	3081085	Neg
100001612	209	35665	128269	Amino Acid	Glutamate Metabolism	57	NAMED	OPVPGKGADVGKTG-UHFFFAOYSA-N	CC(NC(C(NC(CCC(O)=O)C(O)=O)=O)CC(O)=O)=O	N-acetyl-aspartyl-glutamate (NAAG)	N-acetyl-aspartyl-glutamate (NAAG)	3106-85-2	5065	HMDB0001067	C12270	188803	Neg
100001613	209	35669	128271	Lipid	Fatty Acid, Dicarboxylate	1709	NAMED	HQHCYKULIHKCEB-UHFFFAOYSA-N	O=C(O)CCCCCCCCCCCCC(O)=O	tetradecanedioate (C14-DC)	tetradecanedioate (C14)	821-38-5	12630	HMDB0000872		13185	Neg
100001614	209	35678	128277	Lipid	Fatty Acid, Dicarboxylate	1713	NAMED	QQHJDPROMQRDLA-UHFFFAOYSA-N	O=C(O)CCCCCCCCCCCCCCC(O)=O	hexadecanedioate (C16-DC)	hexadecanedioate (C16)	505-54-4	10027	HMDB0000672	C19615	10459	Neg
100001615	209	36754	128289	Lipid	Fatty Acid, Dicarboxylate	1716	NAMED	BNJOQKFENDDGSC-UHFFFAOYSA-N	O=C(O)CCCCCCCCCCCCCCCCC(O)=O	octadecanedioate (C18-DC)	octadecanedioate (C18)	871-70-5	63283	HMDB0000782		70095	Neg
100001617	209	42395	128311	Lipid	Fatty Acid, Dicarboxylate	1701	NAMED	LWBHHRRTOZQPDM-UHFFFAOYSA-N	O=C(O)CCCCCCCCCC(O)=O	undecanedioate (C11-DC)	undecanedioate (C11-DC)	1852-04-6	15037	HMDB0000888		15816	Neg
100001618	209	35625	128233	Lipid	Monoacylglycerol	2867	NAMED	DCBSHORRWZKAKO-UHFFFAOYSA-N	O=C(CCCCCCCCCCCCC)OCC(O)CO	1-myristoylglycerol (14:0)	1-myristoylglycerol (14:0)	75685-84-6	71382	HMDB0011561	C01885	10957631	Neg
100001619	400	48857	212208	Lipid	Glycerolipid Metabolism	2866	NAMED	LLCSXHMJULHSJN-UHFFFAOYSA-N	OC(CO)COP(O)(OCC(CO)O)=O	glycerophosphoglycerol	glycerophosphoglycerol		388990	HMDB0240316	C03274	54575349	Pos Early
100001620	400	37455	156380	Lipid	Phospholipid Metabolism	2258	NAMED	JZNWSCPGTDBMEW-UHFFFAOYSA-N	O=P(OCCN)(O)OCC(CO)O	glycerophosphoethanolamine	glycerophosphoethanolamine	33049-08-0	110410	HMDB0000114	C01233	123874	Pos Early
100001621	400	52307	164336	Lipid	Phospholipid Metabolism	2260	NAMED	BMVUIWJCUQSHLZ-GFSNQTMESA-N	[H]C(C(O)(C(O)([C@](O)1[H])[H])[H])([C@@](OP(O)(OC[C@@]([H])(CO)O)=O)([C@]1(O)[H])[H])O	glycerophosphoinositol*	glycerophosphoinositol*	16824-65-0				167572	Pos Early
100001622	209	35632	128247	Xenobiotics	Benzoate Metabolism	4592	NAMED	ZHMMPVANGNPCBW-UHFFFAOYSA-N	CC(C1=CC=C(O)C=C1)C(O)=O	2-(4-hydroxyphenyl)propionate	2-(4-hydroxyphenyl)propionate	938-96-5	92601	HMDB0041683	C03080	102526	Neg
100001623	209	35634	128249	Xenobiotics	Benzoate Metabolism	4562	NAMED	CJBDUOMQLFKVQC-UHFFFAOYSA-N	OC1=C(C=CC=C1)CCC(O)=O	3-(2-hydroxyphenyl)propionate	3-(2-hydroxyphenyl)propionate	495-78-3	850	HMDB0033752	C01198	6930705	Neg
100001624	209	35635	128251	Xenobiotics	Benzoate Metabolism	4593	NAMED	QVWAEZJXDYOKEH-UHFFFAOYSA-N	O=C(CCC1=CC(O)=CC=C1)O	3-(3-hydroxyphenyl)propionate	3-(3-hydroxyphenyl)propionate	621-54-5	89	HMDB0000375	C11457	91	Neg
100001625	209	36807	127591	Lipid	Secondary Bile Acid Metabolism	3513	NAMED	DGABKXLVXPYZII-RRPBLVJSSA-N	C[C@]1(CC2)[C@](CC[C@@H]1[C@H](C)CCC(O)=O)([H])[C@@](C[C@H]3O)([H])[C@]2([H])[C@](CC4)(C)[C@]3([H])C[C@@H]4O	6beta-hydroxylithocholate	6beta-hydroxylithocholate	668-49-5	4446909	HMDB0000811	C15515	5283821	Neg
100001628	209	35649	128257	Carbohydrate	Pentose Phosphate Pathway	1274	NAMED	JDTUMPKOJBQPKX-UHFFFAOYSA-N	OP(OCC(C(C(C(C(CO)=O)O)O)O)O)(O)=O	sedoheptulose-7-phosphate	sedoheptulose-7-phosphate	2646-35-7	596	HMDB0001068	C05382	616	Neg
100001632	209	35657	152530	Xenobiotics	Food Component/Plant	4933	NAMED	HKQYGTCOTHHOMP-UHFFFAOYSA-N	O=C1C2=CC=C(O)C=C2OC=C1C3=CC=C(OC)C=C3	formononetin	formononetin	485-72-3	4444070	HMDB0005808	C00858	5280378	Neg
100001634	209	35639	128255	Xenobiotics	Food Component/Plant	4774	NAMED	WKOLLVMJNQIZCI-UHFFFAOYSA-N	OC1=CC=C(C(O)=O)C=C1OC	vanillate	vanillate	121-34-6	8155	HMDB0000484	C06672	8468	Neg
100001635	400	35651	156211	Xenobiotics	Chemical	6178	NAMED	WQXNXVUDBPYKBA-YFKPBYRVSA-N	O=[C@](O)[C@H]1N=C(C)NCC1	ectoine	ectoine	96702-03-3	112069	HMDB0240650	C06231	126041	Pos Early
100001655	209	35305	146820	Lipid	Lysophospholipid	2735	NAMED	UOXRPRZMAROFPH-AQFLIPHUSA-N	[H]C(C(O)(C(O)([C@](O)1[H])[H])[H])([C@@](OP(O)(OC[C@@]([H])(COC(CCCCCCCCCCCCCCC)=O)O)=O)([C@]1(O)[H])[H])O	1-palmitoyl-GPI (16:0)	1-palmitoyl-GPI (16:0)			HMDB0061695		71296207	Neg
100001658	209	36850	128309	Lipid	Secondary Bile Acid Metabolism	3522	NAMED	HSNPMXROZIQAQD-VUIPEFFGSA-N	C[C@@]([C@]([C@@](CC1)([H])[C@@]2([H])[C@](CC3)(C)[C@]1([H])C[C@@H]3OS(=O)(O)=O)(CC4)[H])(CC2)[C@]4([H])[C@H](C)CCC(NCCS(O)(=O)=O)=O	taurolithocholate 3-sulfate	taurolithocholate 3-sulfate	64936-83-0	389078	HMDB0002580	C03642	440071	Neg
100001662	400	36747	156251	Lipid	Carnitine Metabolism	1949	NAMED	JHPNVNIEXXLNTR-UHFFFAOYSA-N	C[N+](C)(C)CCCC([O-])=O	deoxycarnitine	deoxycarnitine	6249-56-5	705	HMDB0001161	C01181	22620	Pos Early
100001664	209	48130	151119	Nucleotide	Purine Metabolism, Adenine containing	4194	NAMED	VKGZCEJTCKHMRL-UHFFFAOYSA-N	OCC(O1)C(O)C(O)C1N2C=NC3=C(NC(CC(O)=O)C(O)=O)N=CN=C32	N6-succinyladenosine	N6-succinyladenosine	4542-23-8		HMDB0000912		165243	Neg
100001671	305	36812	180867	Lipid	Lysophospholipid	2604	NAMED	WRGQSWVCFNIUNZ-KTKRTIGZSA-N	O=C(OCC(COP(O)(O)=O)O)CCCCCCC/C=C\CCCCCCCC	1-oleoyl-GPA (18:1)	1-oleoylglycerophosphate (18:1)	325465-93-8	4593722			5497152	Polar
100001675	209	36770	128297	Xenobiotics	Food Component/Plant	5204	NAMED	NGSWKAQJJWESNS-ZZXKWVIFSA-N	OC(/C=C/C1=CC=C(C=C1)O)=O	4-hydroxycinnamate	4-hydroxycinnamate	501-98-4	553148	HMDB0002035	C00811	637542	Neg
100001679	305	36764	213877	Xenobiotics	Food Component/Plant	4717	NAMED	SLWWJZMPHJJOPH-UHFFFAOYSA-N	O=C(C1=CC(C(C(O)C1)O)=O)O	3-dehydroshikimate	3-dehydroshikimate	2922-42-1	79		C02637	439774	Polar
100001694	209	36815	128305	Nucleotide	Purine Metabolism, Adenine containing	4161	NAMED	QDFHPFSBQFLLSW-KQYNXXCUSA-N	NC1=NC=NC2=C1N=CN2[C@@]3([H])[C@@](OP(O)(O)=O)([H])[C@@](O)([H])[C@](CO)([H])O3	adenosine 2'-monophosphate (2'-AMP)	2'-AMP	130-49-4		HMDB0011617	C00946	94136	Neg
100001718	209	35892	144358	Xenobiotics	Benzoate Metabolism	4510	NAMED	IBHWREHFNDMRPR-UHFFFAOYSA-N	O=C(O)C1=C(O)C=C(O)C=C1O	2,4,6-trihydroxybenzoate	2,4,6-trihydroxybenzoate	83-30-7	59891	HMDB0029649		66520	Neg
100001721	209	36751	128285	Amino Acid	Lysine Metabolism	108	NAMED	VEYYWZRYIYDQJM-ZETCQYMHSA-N	OC([C@H](CCCCN)NC(C)=O)=O	N2-acetyllysine	N2-acetyllysine	1946-82-3	83869	HMDB0000446	C12989	92907	Neg
100001725	209	36774	128299	Xenobiotics	Food Component/Plant	4912	NAMED	ADFCQWZHKCXPAJ-UHFFFAOYSA-N	OC1=CC=C2C(OCC(C3=CC=C(O)C=C3)C2)=C1	equol	equol	94105-90-5,531-95-3	339332	HMDB0002209	C14131	91469	Neg
100001730	305	62952	220827	Lipid	Fatty Acid, Dihydroxy	2055	NAMED	DZAIOXUZHHTJKN-UHFFFAOYSA-N	O=C(CC(CO)O)O	3,4-dihydroxybutyrate	3,4-dihydroxybutyrate	51267-44-8		HMDB0000337		150929	Polar
100001734	209	36752	128287	Amino Acid	Lysine Metabolism	109	NAMED	DTERQYGMUDWYAZ-ZETCQYMHSA-N	N[C@@H](CCCCNC(C)=O)C(O)=O	N6-acetyllysine	N6-acetyllysine	692-04-6	83801	HMDB0000206	C02727	92832	Neg
100001739	209	35718	143707	Lipid	Long Chain Polyunsaturated Fatty Acid (n3 and n6)	1590	NAMED	AHANXAKGNAKFSK-PDBXOOCHSA-N	CC\C=C/C\C=C/C\C=C/CCCCCCCCCC(O)=O	dihomo-linolenate (20:3n3 or n6)	dihomolinolenate (20:3n3 or 3n6)	17046-59-2	4471954	HMDB0002925	C03242	5280581	Neg
100001740	305	46142	146560	Carbohydrate	Fructose, Mannose and Galactose Metabolism	1369	NAMED	FBPFZTCFMRRESA-UHFFFAOYSA-N	OCC(O)C(O)C(O)C(O)CO	mannitol/sorbitol	mannitol/sorbitol		440	HMDB0000247,HMDB0000765	C00392,C00794	5780,6251	Polar
100001756	209	36099	144224	Xenobiotics	Benzoate Metabolism	4545	NAMED	DWZGLEPNCRFCEP-UHFFFAOYSA-N	O=S(OC1=CC=C(CC)C=C1)(O)=O	4-ethylphenylsulfate	4-ethylphenyl sulfate	123-07-9		HMDB0062551	C13637	20822574	Neg
100001765	305	36749	146966	Lipid	Fatty Acid, Dicarboxylate	1687	NAMED	SYEOWUNSTUDKGM-UHFFFAOYSA-N	O=C(O)CC(C)CCC(O)=O	3-methyladipate	3-methyladipate	3058-01-3	11789	HMDB0000555		12292	Polar
100001767	209	48428	155071	Xenobiotics	Food Component/Plant	5140	NAMED	VTYFITADLSVOAS-UHFFFAOYSA-N	NC(C(O)=O)CCCCN1C(C=O)=CC=C1CO	pyrraline	pyrraline	74509-14-1	19980286	HMDB0033143	C21013	14274616	Neg
100001768	400	36713	156246	Carbohydrate	Advanced Glycation End-product	1453	NAMED	NUXSIDPKKIEIMI-UHFFFAOYSA-N	OC(CNCCCCC(C(O)=O)N)=O	N6-carboxymethyllysine	N6-carboxymethyllysine	5746-04-3	11217184	HMDB0240347		123800	Pos Early
100001769	400	37458	156383	Amino Acid	Lysine Metabolism	115	NAMED	XCYPSOHOIAZISD-UHFFFAOYSA-N	OC(C(C)NCCCCC(C(O)=O)N)=O	N6-carboxyethyllysine	N6-carboxyethyllysine	5746-03-2	11312319			23400779	Pos Early
100001777	209	36602	146821	Lipid	Lysophospholipid	2741	NAMED	UGDOFRYHDCDVHD-JCASDCETSA-N	[H]C(C(O)(C(O)([C@](O)1[H])[H])[H])([C@@](OP(O)(OC[C@@]([H])(COC(CCCCCCC/C=C\CCCCCCCC)=O)O)=O)([C@]1(O)[H])[H])O	1-oleoyl-GPI (18:1)	1-oleoyl-GPI (18:1)			HMDB0061693		86289645	Neg
100001778	209	36594	146822	Lipid	Lysophospholipid	2743	NAMED	SAHCQBPGXQFTRA-WNOZMNFTSA-N	[H]C(C(O)(C(O)([C@](O)1[H])[H])[H])([C@@](OP(O)(OC[C@@]([H])(COC(CCCCCCC/C=C\C/C=C\CCCCC)=O)O)=O)([C@]1(O)[H])[H])O	1-linoleoyl-GPI (18:2)*	1-linoleoyl-GPI* (18:2)*			HMDB0240597		11124828	Neg
100001790	400	36659	156245	Peptide	Dipeptide	834	NAMED	KGVHCTWYMPWEGN-MSZQBOFLSA-N	OC([C@@H](NC(CN)=O)C(C)CC)=O	glycylisoleucine	glycylisoleucine	19461-38-2	19972556	HMDB0028844		259613	Pos Early
100001805	400	37070	156293	Nucleotide	Purine and Pyrimidine Metabolism	4304	NAMED	CAAULPUQFIIOTL-UHFFFAOYSA-N	O=P(O)(O)OC	methylphosphate	methylphosphate	7023-27-0	12578	HMDB61711		13130	Pos Early
100001810	400	36808	156271	Amino Acid	Urea cycle; Arginine and Proline Metabolism	505	NAMED	YDGMGEXADBMOMJ-LURJTMIESA-N	N[C@@H](CCCNC(N(C)C)=N)C(O)=O	dimethylarginine (SDMA + ADMA)	dimethylarginine (ADMA + SDMA)	102783-24-4	110375	HMDB0003334,HMDB0001539	C21189,C03626	123831,169148	Pos Early
100001819	209	37116	144840	Xenobiotics	Food Component/Plant	4671	NAMED	GMICVRNSOOSANN-UHFFFAOYSA-N	OC(C(O)=C(C1=CC=C(O)C=C1)O2)C3=C2C=C(O)C=C3O	dihydrokaempferol	dihydrokaempferol	480-20-6,5150-32-3		HMDB0030847	C00974	122850	Neg
100001823	400	37069	164214	Amino Acid	Alanine and Aspartate Metabolism	32	NAMED	GDFAOVXKHJXLEI-VKHMYHEASA-N	C[C@H](NC)C(O)=O	N-methylalanine	N-methylalanine	600-21-5	4450824	HMDB0094692	C02721	4377	Pos Early
100001825	400	37113	156328	Xenobiotics	Food Component/Plant	4829	NAMED	GYLUFQJZYAJQDI-UHFFFAOYSA-N	O=C1C(C2=CC=C(O)C=C2)=COC3=C1C=C(O)C(O)=C3	6-hydroxydaidzein	6-hydroxydaidzein	17817-31-1	4447693	HMDB0031715	C14314	5284649	Pos Early
100001843	400	37063	156289	Peptide	Gamma-glutamyl Amino Acid	648	NAMED	WQXXXVRAFAKQJM-WHFBIAKZSA-N	C[C@H](NC(CC[C@H](N)C(O)=O)=O)C(O)=O	gamma-glutamylalanine	gamma-glutamylalanine	5875-41-2	389104	HMDB0029142	C03738	440103	Pos Early
100001851	400	37076	156298	Amino Acid	Glycine, Serine and Threonine Metabolism	11	NAMED	JJIHLJJYMXLCOY-BYPYZUCNSA-N	OC[C@@H](C(O)=O)NC(C)=O	N-acetylserine	N-acetylserine	97-14-3	58744	HMDB0002931		65249	Pos Early
100001856	402	42448	164202	Lipid	Phosphatidylethanolamine (PE)	2443	NAMED	JQKOHRZNEOQNJE-AYBNWLFXSA-N	O=C(CCCCCCC/C=C/CCCCCCCC)O[C@@H](COP(OCCN)(O)=O)COC(CCCCCCCCCCCCCCCCC)=O	1-stearoyl-2-oleoyl-GPE (18:0/18:1)	1-stearoyl-2-oleoyl-GPE (18:0/18:1)			HMDB0008993		9546742	Pos Late
100001859	305	37112	145854	Lipid	Inositol Metabolism	2220	NAMED	CDAISMWEOUEBRE-LKPKBOIGSA-N	O[C@@H]1[C@@H](O)[C@H](O)[C@@H](O)[C@@H](O)[C@@H]1O	chiro-inositol	chiro-inositol	643-12-9	10254647	HMDB0240209	C19891		Polar
100001869	402	42450	164205	Lipid	Phosphatidylcholine (PC)	2351	NAMED	PSVRFUPOQYJOOZ-QNPWAGBNSA-N	C[N+](C)(CCOP([O-])(OC[C@@]([H])(COC(CCCCCCCCCCCCCCCCC)=O)OC(CCC/C=C\C/C=C\C/C=C\C/C=C\CCCCC)=O)=O)C	1-stearoyl-2-arachidonoyl-GPC (18:0/20:4)	1-stearoyl-2-arachidonoyl-GPC (18:0/20:4)	35418-59-8	17347139	HMDB0008048		16219824	Pos Late
100001870	402	42449	164197	Lipid	Phosphatidylethanolamine (PE)	2428	NAMED	HBZNVZIRJWODIB-NHCUFCNUSA-N	O=C(CCCCCCC/C=C\C/C=C\CCCCC)O[C@@H](COP(OCCN)(O)=O)COC(CCCCCCCCCCCCCCC)=O	1-palmitoyl-2-linoleoyl-GPE (16:0/18:2)	1-palmitoyl-2-linoleoyl-GPE (16:0/18:2)		7825697	HMDB0005322		9546747	Pos Late
100001888	400	37083	156305	Peptide	Dipeptide	683	NAMED	WPWUFUBLGADILS-UHFFFAOYSA-N	NC(C)C(N1C(CCC1)C(O)=O)=O	alanylproline	alanylproline	13485-59-1	370068	HMDB0028695		83525	Pos Early
100001890	400	37093	156315	Peptide	Dipeptide	679	NAMED	RDIKFPRVLJLMER-UHFFFAOYSA-N	NC(C)C(NC(CC(C)C)C(O)=O)=O	alanylleucine	alanylleucine	1638-60-4	227831	HMDB0028691		259583	Pos Early
100001892	400	37090	156312	Peptide	Dipeptide	677	NAMED	XZWXFWBHYRFLEF-UHFFFAOYSA-N	NC(C)C(NC(CC1=CN=CN1)C(O)=O)=O	alanylhistidine	alanylhistidine	3253-17-6	93014	HMDB0028689		9837455	Pos Early
100001919	209	37091	127625	Xenobiotics	Food Component/Plant	5095	NAMED	JMSVCTWVEWCHDZ-UHFFFAOYSA-N	O=C(C1=CC(OC)=C(O)C(OC)=C1)O	syringic acid	syringic acid	530-57-4	10289	HMDB0002085	C10833	10742	Neg
100001948	400	37058	156287	Energy	TCA Cycle	1465	NAMED	HAEVNYBCYZZDFL-UHFFFAOYSA-N	[O-]C(CC(C[N+](C)(C)C)OC(CCC(O)=O)=O)=O	succinylcarnitine (C4-DC)	succinylcarnitine (C4-DC)	256928-74-2	28639166	HMDB0061717		71464481	Pos Early
100001950	402	32586	158528	Cofactors and Vitamins	Hemoglobin and Porphyrin Metabolism	4430	NAMED	BPYKTIZUTYGOLE-VVCLLGATSA-N	CC(C(N/1)=O)=C(C=C)C1=C/C2=C(C)C(CCC(O)=O)=C(CC3=C(CCC(O)=O)C(C)=C(/C=C4NC(C(C=C)=C\4C)=O)N3)N2	bilirubin (E,E)*	bilirubin (E,E)*		4474753	HMDB0240584		129320511	Pos Late
100001956	400	37431	156358	Amino Acid	Urea cycle; Arginine and Proline Metabolism	525	NAMED	CWLQUGTUXBXTLF-UHFFFAOYSA-N	O=C(O)C1N(C)CCC1	N-methylproline	N-methylproline	475-11-6	541	HMDB0094696		643474	Pos Early
100001979	402	37502	164187	Cofactors and Vitamins	Tocopherol Metabolism	4387	NAMED	RZFHLOLGZPDCHJ-XZXLULOTSA-N	OC1=C(C)C(C)=C(O[C@@](CC/C=C(C)/CC/C=C(C)/CC/C=C(C)/C)(C)CC2)C2=C1C	alpha-tocotrienol	alpha-tocotrienol	58864-81-6	4445512	HMDB0006327	C14153	5282347	Pos Late
100001981	402	37501	164183	Cofactors and Vitamins	Tocopherol Metabolism	4388	NAMED	OTXNTMVVOOBZCV-WAZJVIJMSA-N	OC1=C(C)C(C)=C(O[C@@](CC/C=C(C)/CC/C=C(C)/CC/C=C(C)/C)(C)CC2)C2=C1	gamma-tocotrienol	gamma-tocotrienol	14101-61-2	4445514	HMDB0012958	C14155	5282349	Pos Late
100001990	209	32807	142566	Lipid	Secondary Bile Acid Metabolism	3556	NAMED	OEDITLKCLMKBOM-UHFFFAOYSA-N	O=S(OC1CCC2(C)C(CCC3C2CCC4(C)C3CCC4C(CCC(NCCS(=O)(O)=O)=O)C)=C1)(O)=O	taurocholenate sulfate*	taurocholenate sulfate*						Neg
100002054	305	37508	152190	Xenobiotics	Benzoate Metabolism	4515	NAMED	UYEMGAFJOZZIFP-UHFFFAOYSA-N	OC1=CC(C(O)=O)=CC(O)=C1	3,5-dihydroxybenzoic acid	3,5-dihydroxybenzoic acid	99-10-5	7146	HMDB0013677		7424	Polar
100002070	400	37253	156347	Lipid	Fatty Acid, Dicarboxylate	1681	NAMED	HWXBTNAVRSUOJR-UHFFFAOYSA-N	O=C(O)CCC(O)C(O)=O	2-hydroxyglutarate	2-hydroxyglutarate	40951-21-1	42	HMDB0059655	C02630	43	Pos Early
100002078	400	37451	156376	Amino Acid	Tyrosine Metabolism	222	NAMED	MWZPENIJLUWBSY-UHFFFAOYSA-N	OC1=CC=C(CC(C(OC)=O)N)C=C1	O-methyltyrosine	O-methyltyrosine	1080-06-4	69406	HMDB0014903	D00762	441350,2723935	Pos Early
100002094	209	44876	127733	Cofactors and Vitamins	Tocopherol Metabolism	4389	NAMED	VMJQLPNCUPGMNQ-UHFFFAOYSA-N	OC1=C(C)C(C)=C(OC(C)(CCC(O)=O)CC2)C2=C1	gamma-CEHC	gamma-CEHC	178167-75-4	117455	HMDB0001931		133098	Neg
100002102	305	37432	147835	Nucleotide	Pyrimidine Metabolism, Uracil containing	4261	NAMED	LJLLAWRMBZNPMO-UHFFFAOYSA-N	CC(NCCC(O)=O)=O	N-acetyl-beta-alanine	N-acetyl-beta-alanine	3025-95-4	68881	HMDB0061880	C01073	76406	Polar
100002107	402	37506	164195	Lipid	Sphingomyelins	3123	NAMED	RWKUXQNLWDTSLO-GWQJGLRPSA-N	CCCCCCCCCCCCCCCC(N[C@@](COP([O-])(OCC[N+](C)(C)C)=O)([C@](O)(/C=C/CCCCCCCCCCCCC)[H])[H])=O	palmitoyl sphingomyelin (d18:1/16:0)	palmitoyl sphingomyelin (d18:1/16:0)	6254-89-3	8115562	HMDB0010169		9939941	Pos Late
100002113	400	37443	156369	Amino Acid	Methionine, Cysteine, SAM and Taurine Metabolism	474	NAMED	ADVPTQAUNPRNPO-UHFFFAOYSA-N	O=C(C(CS(O)=O)N)O	cysteine sulfinic acid	cysteine sulfinic acid	207121-48-0	107	HMDB0000996	C00606	109	Pos Early
100002132	400	52987	166226	Amino Acid	Polyamine Metabolism	562	NAMED	NPDTUDWGJMBVEP-UHFFFAOYSA-N	CC(NCCCNCCCCNCCCNC(C)=O)=O	N1,N12-diacetylspermine	N1,N12-diacetylspermine	61345-83-3	117134	HMDB0002172	C03413	132680	Pos Early
100002137	209	37372	143751	Lipid	Eicosanoid	2153	NAMED	KGIJOOYOSFUGPC-XTDASVJISA-N	OC(CCCC(O)/C=C/C=C\C/C=C\C/C=C\CCCCC)=O	5-HETE	5-HETE	73307-52-5	8038582	HMDB0011134	C04805	5280733	Neg
100002154	400	37459	156384	Xenobiotics	Food Component/Plant	4915	NAMED	SSISHJJTAXXQAX-UHFFFAOYSA-N	S=C1NC(CC(C([O-])=O)[N+](C)(C)C)=CN1	ergothioneine	ergothioneine	58511-63-0	2297320	HMDB0003045	C05570	5351619	Pos Early
100002171	209	37419	144194	Lipid	Lysophospholipid	2686	NAMED	RVNBVQKDPQVSOY-NRFANRHFSA-N	O=P(OCCN)(O)OC[C@@H](O)COC(CCCCCCCCCCCCCCCC)=O	1-margaroyl-GPE (17:0)*	1-margaroyl-GPE (17:0)*			HMDB0061691		52925149	Neg
100002173	402	37418	158898	Lipid	Lysophospholipid	2617	NAMED	RJZVWDTYEWCUAR-QFIPXVFZSA-N	O=P(OCC[N+](C)(C)C)([O-])OC[C@@H](O)COC(CCCCCCCCCCCCCC)=O	1-pentadecanoyl-GPC (15:0)*	1-pentadecanoyl-GPC (15:0)*			HMDB0010381		24779458	Pos Late
100002180	209	46896	148134	Carbohydrate	Glycolysis, Gluconeogenesis, and Pyruvate Metabolism	1247	NAMED	RNBGYGVWRKECFJ-UHFFFAOYSA-N	[H]C1(C([H])(C([H])(OC1(COP(O)(O)=O)O)COP(O)(O)=O)O)O	fructose 1,6-diphosphate/glucose 1,6-diphosphate/myo-inositol diphosphates	Isobar: hexose diphosphates			HMDB0001058,HMDB0003514	C01231,C00354,C05378	3934,124383956,10404962,718,4453,90658350,445557,82400	Neg
100002185	209	38116	127709	Amino Acid	Tryptophan Metabolism	321	NAMED	KMAKOBLIOCQGJP-UHFFFAOYSA-N	O=C(C1=CNC2=C1C=CC=C2)O	indole-3-carboxylate	indole-3-carboxylate	771-50-6		HMDB0003320	C19837	69867	Neg
100002196	209	37752	145686	Lipid	Fatty Acid, Monohydroxy	2032	NAMED	HNICUWMFWZBIFP-IRQZEAMPSA-N	OC(CCCCCCC/C=C\C=C\[C@H](CCCCC)O)=O	13-HODE + 9-HODE	13-HODE + 9-HODE			HMDB0004670,HMDB0004667	C14767,C14762	5312830,5282945,1424,5282947,5282944	Neg
100002227	402	38125	164218	Lipid	Sterol	3239	NAMED	NYOXRYYXRWJDKP-UHFFFAOYSA-N	CC12C(CCC3C2CCC4(C)C3CCC4C(CCCC(C)C)C)=CC(CC1)=O	4-cholesten-3-one	4-cholesten-3-one	601-57-0	427	HMDB0000921	C00599	91477	Pos Late
100002249	400	43530	157031	Amino Acid	Lysine Metabolism	137	NAMED	RMOIHHAKNOFHOE-UHFFFAOYSA-N	O=C(C)NCCCCCN	N-acetyl-cadaverine	N-acetyl-cadaverine	32343-73-0		HMDB0002284		10374713	Pos Early
100002254	402	38625	159084	Lipid	Endocannabinoid	2181	NAMED	OTGQIQQTPXJQRG-UHFFFAOYSA-N	OCCNC(CCCCCCCCCCCCCCCCC)=O	stearoyl ethanolamide	stearoyl ethanolamide	111-57-9	25958	HMDB0013078		27902	Pos Late
100002300	400	38159	156463	Nucleotide	Pyrimidine Metabolism, Cytidine containing	4285	NAMED	LUCHPKXVUGJYGU-XLPZGREQSA-N	O[C@H]1C[C@H](N2C=C(C)C(N)=NC2=O)O[C@@H]1CO	5-methyl-2'-deoxycytidine	5-methyl-2'-deoxycytidine	838-07-3	389065	HMDB0002224	C03592	440055	Pos Early
100002324	400	47897	157694	Xenobiotics	Drug - Other	6011	NAMED	GBFLZEXEOZUWRN-UHFFFAOYSA-N	OC(CSCC(N)C(O)=O)=O	S-carboxymethyl-cysteine	S-carboxymethyl-cysteine	638-23-3	1050	HMDB0029415	C03727	193653	Pos Early
100002328	402	38288	164192	Cofactors and Vitamins	Tocopherol Metabolism	4382	NAMED	ZAKOWWREFLAJOT-UHFFFAOYSA-N	CC(OC1=C(C)C(C)=C(OC(C)(CCCC(C)CCCC(C)CCCC(C)C)CC2)C2=C1C)=O	alpha-tocopherol acetate	alpha-tocopherol acetate	7695-31-2	2033	HMDB0034227	C13202	2117	Pos Late
100002344	209	38293	141840	Lipid	Fatty Acid, Branched	1655	NAMED	ZOCYQVNGROEVLU-UHFFFAOYSA-N	CC(C)CCCCCCCCCCCC(O)=O	(12 or 13)-methylmyristate (a15:0 or i15:0)	(12 or 13)-methylmyristate (a15:0 or i15:0)	2485-71-4	133106	HMDB0061707		151014	Neg
100002356	209	38296	141846	Lipid	Fatty Acid, Branched	1666	NAMED	YETXGSGCWODRAA-UHFFFAOYSA-N	OC(CCCCCCCCCCCCCCCC(C)C)=O	(16 or 17)-methylstearate (a19:0 or i19:0)	(16 or 17)-methylstearate (a19:0 or i19:0)	2724-59-6	2340933	HMDB0037397		3083779	Neg
100002367	305	63109	221751	Lipid	Fatty Acid, Dihydroxy	2052	NAMED	LOUGYXZSURQALL-PWNYCUMCSA-N	OC([C@H](O)[C@H](O)C)=O	2R,3R-dihydroxybutyrate	2R,3R-dihydroxybutyrate	759-06-8	17215960	HMDB0000498		13120901	Polar
100002382	400	38109	156431	Xenobiotics	Food Component/Plant	5274	NAMED	CDAWCLOXVUBKRW-UHFFFAOYSA-N	NC1=CC=CC=C1O	2-aminophenol	2-aminophenol	95-55-6	5596		C01987	5801	Pos Early
100002397	305	62101	218946	Amino Acid	Glutamate Metabolism	48	NAMED	COJBGNAUUSNXHX-UHFFFAOYSA-N	NC(CCC(C(O)=O)=O)=O	alpha-ketoglutaramate*	alpha-ketoglutaramate*	18465-19-5		HMDB0001552	C00940	48	Polar
100002398	400	38183	156476	Xenobiotics	Food Component/Plant	4653	NAMED	NQRYJNQNLNOLGT-UHFFFAOYSA-N	C1CNCCC1	piperidine	piperidine	110-89-4	7791	HMDB0034301	C01746	8082	Pos Early
100002417	305	38276	152194	Xenobiotics	Food Component/Plant	4794	NAMED	JTEYKUFKXGDTEU-UHFFFAOYSA-N	OC(C(O)C(C)(O)C)=O	2,3-dihydroxyisovalerate	2,3-dihydroxyisovalerate	1756-18-9	657	HMDB0012141	C04039	677	Polar
100002458	305	57747	213342	Amino Acid	Leucine, Isoleucine and Valine Metabolism	372	NAMED	WKRBKYFIJPGYQC-DUXPYHPUSA-N	OC(C/C(C)=C/C(O)=O)=O	3-methylglutaconate	3-methylglutaconate	5746-90-7	1267861	HMDB0000522		1551553	Polar
100002462	400	43582	208402	Amino Acid	Lysine Metabolism	122	NAMED	OWGKYELXGFKIHH-MYLOADSESA-N	O[C@@H]1[C@@H](O)[C@@H](O)[C@@H](CO)OC1OC(CCC(N)C(O)=O)CN	5-(galactosylhydroxy)-lysine	5-(galactosylhydroxy)-lysine	32448-36-5				66995551	Pos Early
100002466	400	62103	218949	Amino Acid	Glutathione Metabolism	585	NAMED	ZHRLECIZINSPKL-AKGZTFGVSA-N	OC(CNC(C(N)CSSC[C@@H](C(O)=O)N)=O)=O	cysteinylglycine disulfide*	cysteinylglycine disulfide*	70555-24-7	17215992	HMDB0000709		22833544	Pos Early
100002500	400	43493	157017	Amino Acid	Histidine Metabolism	83	NAMED	NRXIKWMTVXPVEF-BYPYZUCNSA-N	OC([C@@H](NC=N)CCC(O)=O)=O	formiminoglutamate	formiminoglutamate	816-90-0	388370	HMDB0000854	C00439	439233	Pos Early
100002514	305	40473	152212	Amino Acid	Histidine Metabolism	79	NAMED	VWFWNXQAMGDPGG-UHFFFAOYSA-N	O=C1NC(C(CCC(O)=O)N1)=O	hydantoin-5-propionate	hydantoin-5-propionate	5624-26-0	761	HMDB0001212	C05565	782	Polar
100002528	209	46960	148213	Xenobiotics	Chemical	6110	NAMED	QAOWNCQODCNURD-UHFFFAOYSA-N	OS(O)(=O)=O	sulfate*	sulfate*	14808-79-8	1086	HMDB01448	C00059	5152822	Neg
100002568	209	40173	141988	Cofactors and Vitamins	Hemoglobin and Porphyrin Metabolism	4435	NAMED	TYOWQSLRVAUSMI-WKULSOCRSA-N	OC(CCC1=C(C(CC(C(C2C)CC)NC2=O)=N/C1=C/C(NC(CC(C(C3CC)C)NC3=O)=C4C)=C4CCC(O)=O)C)=O	L-urobilin	L-urobilin	34217-90-8	4444369	HMDB0240259	C05793	5280818	Neg
100002569	402	40084	159254	Cofactors and Vitamins	Hemoglobin and Porphyrin Metabolism	4434	NAMED	DOKCNDVEPDZOJQ-MBTHVWNTSA-N	OC(CCC1=C(C(CC(C(C)=C2C=C)NC2=O)=N\C1=C/C(NC(CC(C(CC)=C3C)NC3=O)=C4C)=C4CCC(O)=O)C)=O	D-urobilin	D-urobilin	3947-38-4		HMDB04161	C05795	5280820	Pos Late
100002613	305	63061	221679	Cofactors and Vitamins	Pantothenate and CoA Metabolism	4356	NAMED	OTOIIPJYVQJATP-BYPYZUCNSA-N	OC([C@H](O)C(C)(C)CO)=O	pantoate	pantoate	470-29-1	388387	HMDB0240389	C00522	5289105	Polar
100002619	305	53237	179411	Carbohydrate	Pentose Metabolism	1305	NAMED	HSNZZMHEPUFJNZ-SHUUEZRQSA-N	OCC([C@@H](O)[C@H](O)[C@H](O)[C@H](O)CO)=O	sedoheptulose	sedoheptulose	3019-74-7	4573620	HMDB0003219	C02076	5459879	Polar
100002745	400	52353	164913	Peptide	Dipeptide	766	NAMED	NAKUGCPAQTUSBE-IUCAKERBSA-N	O=C([C@H](CC1=CN=CN1)NC2=O)N3[C@@]2([H])CCC3	cyclo(his-pro)	cyclo(his-pro)	53109-32-3	395717	HMDB0002053		449094,65137	Pos Early
100002749	400	39592	156595	Amino Acid	Methionine, Cysteine, SAM and Taurine Metabolism	463	NAMED	IDIDJDIHTAOVLG-VKHMYHEASA-N	OC([C@H](CSC)N)=O	S-methylcysteine	S-methylcysteine	1187-84-4	22826	HMDB0002108		24417,7058174,88180	Pos Early
100002769	400	57461	211115	Amino Acid	Urea cycle; Arginine and Proline Metabolism	529	NAMED	BMFMQGXDDJALKQ-BYPYZUCNSA-N	N=C(N)NCCC[C@H](O)C(O)=O	argininate*	argininate*	157-07-3	140984	HMDB0003148		160437	Pos Early
100002773	402	39788	159190	Xenobiotics	Food Component/Plant	5078	NAMED	JVKYZPBMZPJNAJ-OQFNDJACSA-N	O[C@H](C1)CC[C@@]2(C)C1=CC[C@]3([H])[C@]2([H])CC[C@@]4(C)[C@@]3([H])C[C@@]5([H])[C@]4([H])[C@H](C)[C@]6([H])N5C[C@@H](C)CC6	solanidine	solanidine	80-78-4	59150	HMDB0003236	C06543	65727	Pos Late
100002784	400	55072	208196	Amino Acid	Urea cycle; Arginine and Proline Metabolism	498	NAMED	ARBHXJXXVVHMET-UHFFFAOYSA-N	OC(C(CCC/N=C(N)/N)=O)=O	2-oxoarginine*	2-oxoarginine*	3715-10-4	542	HMDB0004225	C03771	558	Pos Early
100002796	209	62873	220667	Lipid	Medium Chain Fatty Acid	1513	NAMED	XKZKQTCECFWKBN-SREVYHEPSA-N	OC(CC\C=C/CCCCC)=O	cis-4-decenoate (10:1n6)*	cis-4-decenoate (10:1n6)*	505-90-8	4471776	HMDB0004980		5282726	Neg
100002868	402	39792	159193	Lipid	Lysophospholipid	2656	NAMED	UIINDYGXBHJQHX-GDLZYMKVSA-N	CCCCCCCCCCCCCCCCCCCCCC(OC[C@H](COP([O-])(OCC[N+](C)(C)C)=O)O)=O	1-behenoyl-GPC (22:0)	1-behenoyl-GPC (22:0)	125146-65-8		HMDB0010398		24779479	Pos Late
100002869	402	55070	208193	Lipid	Lysophospholipid	2658	NAMED	PAFOXYLFALKPOE-BKAVPCLVSA-N	CCCCCCCC/C=C\CCCCCCCCCCCC(OC[C@H](COP([O-])(OCC[N+](C)(C)C)=O)O)=O	1-erucoyl-GPC (22:1)*	1-erucoyl-GPC (22:1)*			HMDB0010399		53480471	Pos Late
100002873	402	49617	161405	Lipid	Lysophospholipid	2667	NAMED	SKJMUADLQLZAGH-WJOKGBTCSA-N	CCCCCCCCCCCCCCCCCCCCCCCC(OC[C@H](COP([O-])(OCC[N+](C)(C)C)=O)O)=O	1-lignoceroyl-GPC (24:0)	1-lignoceroyl-GPC (24:0)	325171-59-3	24766539	HMDB0010405		24779481	Pos Late
100002874	402	55071	208194	Lipid	Lysophospholipid	2669	NAMED	GDXMCRNTFPQYOQ-RPUPUBLZSA-N	CCCCCCCC/C=C\CCCCCCCCCCCCCC(OC[C@H](COP([O-])(OCC[N+](C)(C)C)=O)O)=O	1-nervonoyl-GPC (24:1n9)*	1-nervonoyl-GPC (24:1n9)*			HMDB0010406		53480477	Pos Late
100002875	402	52474	165152	Lipid	Lysoplasmalogen	2852	NAMED	HTZINLFNXLXRBC-CQLBIITFSA-N	CCCCCCCCCCCCCC/C=C\OC[C@H](COP([O-])(OCC[N+](C)(C)C)=O)O	1-(1-enyl-palmitoyl)-GPC (P-16:0)*	1-(1-enyl-palmitoyl)-GPC (P-16:0)*		9093054	HMDB0010407		10917802	Pos Late
100002910	400	62946	220814	Amino Acid	Histidine Metabolism	94	NAMED	UJCGYTCAMOHYCG-UHFFFAOYSA-N	O=C(O)CC1=CN=CN1C	1-methyl-5-imidazoleacetate	1-methyl-5-imidazoleacetate	4200-48-0	4954265	HMDB04988		6451814	Pos Early
100002912	209	39378	143716	Lipid	Secondary Bile Acid Metabolism	3538	NAMED	BHTRKEVKTKCXOH-BWIGJTJCSA-N	O=C(NCCS(=O)(O)=O)CC[C@@H](C)C1CC[C@@]2([H])[C@]3([H])[C@@H](O)CC4C[C@H](O)CC[C@]4(C)[C@@]3([H])CC[C@@]21C	tauroursodeoxycholate	tauroursodeoxycholate	14605-22-2	24539842	HMDB0000874		9848818	Neg
100002913	209	57573	212122	Lipid	Secondary Bile Acid Metabolism	3566	NAMED	BHQCQFFYRZLCQQ-QQODLWJBSA-N	C[C@@]12[C@](CCC2[C@H](C)CCC(O)=O)([H])[C@]3([H])[C@@H](O)C[C@]4([H])C[C@H](O)CC[C@]4(C)[C@@]3([H])C[C@@H]1O	ursocholate	ursocholate	2955-27-3		HMDB0000917	C17644	122340	Neg
100002914	209	39587	141912	Xenobiotics	Benzoate Metabolism	4595	NAMED	NMHMNPHRMNGLLB-UHFFFAOYSA-N	OC1=CC=C(CCC(O)=O)C=C1	3-(4-hydroxyphenyl)propionate	3-(4-hydroxyphenyl)propionate	501-97-3	9965	HMDB0002199	C01744	10394	Neg
100002945	209	38768	143701	Lipid	Fatty Acid, Branched	1660	NAMED	IIUXHTGBZYEGHI-UHFFFAOYSA-N	CC(CCCCCCCCCCCCCC(O)=O)C	(14 or 15)-methylpalmitate (a17:0 or i17:0)	(14 or 15)-methylpalmitate (a17:0 or i17:0)			HMDB0061859	C16995	8181,17903417	Neg
100002951	209	39831	141952	Lipid	Fatty Acid, Dicarboxylate	1720	NAMED	JJOJFIHJIRWASH-UHFFFAOYSA-N	O=C(O)CCCCCCCCCCCCCCCCCCC(O)=O	eicosanedioate (C20-DC)	eicosanedioate (C20-DC)	2424-92-2	68030			75502	Neg
100002952	209	39837	141956	Lipid	Fatty Acid, Dicarboxylate	1722	NAMED	DGXRZJSPDXZJFG-UHFFFAOYSA-N	O=C(O)CCCCCCCCCCCCCCCCCCCCC(O)=O	docosadioate (C22-DC)	docosadioate (C22-DC)	505-56-6	214170		C14240	7641	Neg
100002953	209	39609	141922	Lipid	Fatty Acid, Monohydroxy	2028	NAMED	UGAGPNKCDRTDHP-UHFFFAOYSA-N	OC(CCCCCCCCCCCCCCCO)=O	16-hydroxypalmitate	16-hydroxypalmitate	506-13-8	10034	HMDB0006294	C18218	10466	Neg
100002957	305	46148	210928	Carbohydrate	Nucleotide Sugar	1409	NAMED	LFTYTUAZOPRMMI-HEXNZZLISA-N	O[C@]1([H])[C@@](O)([H])[C@](COP(O)(OP(O)(O[C@H]2[C@H](NC(C)=O)[C@@H](O)[C@H](O)C(CO)O2)=O)=O)([H])O[C@]1(N(C=C3)C(NC3=O)=O)[H]	UDP-N-acetylglucosamine/galactosamine	UDP-N-acetylglucosamine/galactosamine			HMDB0000304,HMDB0000290	C00203,C00043	44576,1167	Polar
100002959	209	40474	143009	Xenobiotics	Food Component/Plant	4869	NAMED	SCZVLDHREVKTSH-UHFFFAOYSA-N	O=C1C2=C(O)C=C(O)C=C2OC(C3=CC(OC)=C(O)C=C3)=C1	chrysoeriol (3'-O-methylluteolin)	chrysoeriol	491-71-4	4444263	HMDB0030667	C04293	5280666	Neg
100002989	402	46798	165353	Lipid	Diacylglycerol	2945	NAMED	BLZVZPYMHLXLHG-RQOIEFAZSA-N	CCCCCCCC/C=C\CCCCCCCC(OCC(CO)OC(CCCCCCC/C=C\C/C=C\CCCCC)=O)=O	oleoyl-linoleoyl-glycerol (18:1/18:2) [1]	oleoyl-linoleoyl-glycerol (18:1/18:2) [1]	106292-55-1	23975985	HMDB0007219		14275396	Pos Late
100002990	402	46799	165354	Lipid	Diacylglycerol	2946	NAMED	GREDRAMJRDQWEJ-LTEAFHAISA-N	CCCCCCCC/C=C\CCCCCCCC(OCC(COC(CCCCCCC/C=C\C/C=C\CCCCC)=O)O)=O	oleoyl-linoleoyl-glycerol (18:1/18:2) [2]	oleoyl-linoleoyl-glycerol (18:1/18:2) [2]	104346-53-4	29788004	HMDB0007219		71433693	Pos Late
100003000	402	39270	163991	Lipid	Lysoplasmalogen	2853	NAMED	QYTPGOPLNFESQC-RLHAVTDZSA-N	O=P(OCC[NH3+])([O-])OC[C@H](O)CO/C=C/CCCCCCCCCCCCCC	1-(1-enyl-palmitoyl)-GPE (P-16:0)*	1-(1-enyl-palmitoyl)-GPE (P-16:0)*		10471193	HMDB0011152			Pos Late
100003001	402	39271	180976	Lipid	Lysoplasmalogen	2857	NAMED	KACDZDULGKPXHT-BIHRDVDLSA-N	O=P(OCC[NH3+])([O-])OC[C@H](O)CO/C=C/CCCCCCCCCCCCCCCC	1-(1-enyl-stearoyl)-GPE (P-18:0)*	1-(1-enyl-stearoyl)-GPE (P-18:0)*			HMDB0240598			Pos Late
100003008	209	39223	149867	Lipid	Lysophospholipid	2740	NAMED	GRWOGFDNIAYTPK-DTNGDMSLSA-N	[H]C(C(O)(C(O)([C@](O)1[H])[H])[H])([C@@](OP(O)(O[C@](COC(CCCCCCCCCCCCCCCCC)=O)(CO)[H])=O)([C@]1(O)[H])[H])O	2-stearoyl-GPI (18:0)*	2-stearoyl-GPI (18:0)*			HMDB0061704		131770413	Neg
100003064	305	57345	210849	Lipid	Galactosyl Glycerolipids	2987	NAMED	NHJUPBDCSOGIKX-NTXXKDEISA-N	O[C@H]1[C@@H](O)[C@@H](CO)O[C@@H](OC[C@H](O)CO)[C@@H]1O	galactosylglycerol	galactosylglycerol	16232-91-0	10263569	HMDB0006790	C05401	16048618	Polar
100003065	209	57346	210848	Lipid	Galactosyl Glycerolipids	2988	NAMED	CPJPQXHWHOMKBP-HQDWSMQCSA-N	O[C@@H]1[C@H](O)[C@@H](O)[C@@H](OC[C@@H]2[C@H](O)[C@H](O)[C@@H](O)[C@H](OC[C@H](O)CO)O2)O[C@@H]1CO	digalactosylglycerol*	digalactosylglycerol*		24695921				Neg
100003070	209	39626	141928	Xenobiotics	Food Component/Plant	4909	NAMED	HVDGDHBAMCBBLR-WMLDXEAASA-N	O=C1OC[C@H](CC2=CC(O)=CC=C2)[C@H]1CC3=CC(O)=CC=C3	enterolactone	enterolactone	78473-71-9	8860823	HMDB0006101	C18165	114739	Neg
100003072	209	39630	154178	Xenobiotics	Food Component/Plant	4908	NAMED	DWONJCNDULPHLV-UHFFFAOYSA-N	OCC(CC1=CC(O)=CC=C1)C(CO)CC2=CC(O)=CC=C2	enterodiol	enterodiol	80226-00-2	110294	HMDB0005056	C18166	123725	Neg
100003109	209	40479	143013	Xenobiotics	Food Component/Plant	4803	NAMED	ILGMGHZPXRDCCS-UHFFFAOYSA-N	O=C(NC1=C2C=CC=C1)C2CC(O)=O	2-oxindole-3-acetate	2-oxindole-3-acetate	2971-31-5	2338343	HMDB0035514		3080590	Neg
100003119	209	39732	143757	Lipid	Endocannabinoid	2190	NAMED	KOGRJTUIKPMZEJ-KTKRTIGZSA-N	O=C(CCCCCCC/C=C\CCCCCCCC)NCCS(O)(=O)=O	N-oleoyltaurine	N-oleoyltaurine	52514-04-2	4941625			6437033	Neg
100003151	402	46223	159669	Lipid	Fatty Acid Metabolism (Acyl Carnitine, Polyunsaturated)	1909	NAMED	MJLXQSQYKZWZCB-DQFWFXSYSA-N	[O-]C(C[C@H](C[N+](C)(C)C)OC(CCCCCCC/C=C\C/C=C\CCCCC)=O)=O	linoleoylcarnitine (C18:2)*	linoleoylcarnitine (C18:2)*	36816-10-1	4952667	HMDB0006469		6450015	Pos Late
100003152	400	39577	156583	Amino Acid	Glutamate Metabolism	61	NAMED	AOKCDAVWJLOAHG-UHFFFAOYSA-N	CNCCCC(O)=O	N-methyl-GABA	N-methyl-GABA	1119-48-8	63869		C15987	70703	Pos Early
100003160	400	42994	156971	Peptide	Dipeptide	810	NAMED	ARPVSMCNIDAQBO-UHFFFAOYSA-N	OC(C(NC(C(N)CCC(N)=O)=O)CC(C)C)=O	glutaminylleucine	glutaminylleucine			HMDB0028801		44232492	Pos Early
100003169	209	40008	141960	Peptide	Dipeptide	869	NAMED	UCGDDTHMMVWVMV-UHFFFAOYSA-N	O=C(C(C(CC)C)N)NCC(O)=O	isoleucylglycine	isoleucylglycine	868-28-0	303621	HMDB0028907		342532	Neg
100003179	400	40010	156665	Peptide	Dipeptide	883	NAMED	HSQGMTRYSIHDAC-UHFFFAOYSA-N	O=C(C(CC(C)C)N)NC(C)C(O)=O	leucylalanine	leucylalanine	7298-84-2	227625	HMDB0028922		81721	Pos Early
100003183	400	48189	157731	Peptide	Dipeptide	1063	NAMED	JYOAXOMPIXKMKK-UHFFFAOYSA-N	O=C(C(CC(C)C)N)NC(CCC(N)=O)C(O)=O	leucylglutamine*	leucylglutamine*		3511125	HMDB0028927		4305457	Pos Early
100003185	400	40045	156684	Peptide	Dipeptide	888	NAMED	LESXFEZIFXFIQR-UHFFFAOYSA-N	O=C(C(CC(C)C)N)NCC(O)=O	leucylglycine	leucylglycine	686-50-0	71402	HMDB0028929		79070	Pos Early
100003196	400	40020	156673	Peptide	Dipeptide	908	NAMED	ATIPDCIQTUXABX-UHFFFAOYSA-N	O=C(C(CCCCN)N)NC(CC(C)C)C(O)=O	lysylleucine	lysylleucine	7369-79-1	3870665	HMDB0028955		4682588	Pos Early
100003210	400	39994	156660	Peptide	Dipeptide	1053	NAMED	XCTHZFGSVQBHBW-UHFFFAOYSA-N	O=C(C(C(C)C)N)NC(CC(C)C)C(O)=O	valylleucine	valylleucine	22906-55-4	312586	HMDB0029131		352039	Pos Early
100003240	209	39730	143759	Lipid	Endocannabinoid	2191	NAMED	LMIJIHJZVURGQK-UHFFFAOYSA-N	O=C(CCCCCCCCCCCCCCCCC)NCCS(=O)(O)=O	N-stearoyltaurine	N-stearoyltaurine	63155-80-6	147194			168274	Neg
100003258	305	63990	232912	Cofactors and Vitamins	Ascorbate and Aldarate Metabolism	4373	NAMED	RMHBODZVODTFAH-UHFFFAOYSA-N	OC1=C(OC)C(C(C(CO)O)O1)=O	2-O-methylascorbic acid	2-O-methylascorbic acid	17860-87-6	90149	HMDB0240294		54726398	Polar
100003260	400	40007	161438	Amino Acid	Glutamate Metabolism	60	NAMED	SRGQUICKDUQCKO-UHFFFAOYSA-N	O=C(CCCNCCC(O)=O)O	carboxyethyl-GABA	carboxyethyl-GABA	4386-03-2	2474	HMDB0002201		2572	Pos Early
100003271	209	54923	208316	Amino Acid	Glutamate Metabolism	58	NAMED	GAQNUGISBQJMKO-UHFFFAOYSA-N	OC(CC(C(NC(CCC(O)=O)C(O)=O)=O)(CC(O)=O)O)=O	beta-citrylglutamate	beta-citrylglutamate	73590-26-8	19992713		C20775	189741	Neg
100003365	400	57565	211540	Cofactors and Vitamins	Thiamine Metabolism	4445	NAMED	VUTBELPREDJDDH-UHFFFAOYSA-N	OCC1=CN=C(C)N=C1N	hydroxymethylpyrimidine	hydroxymethylpyrimidine	73-67-6	756		C01279	777	Pos Early
100003397	400	40406	156717	Lipid	Phospholipid Metabolism	2261	NAMED	UYPYRKYUKCHHIB-UHFFFAOYSA-N	C[N+](C)([O-])C	trimethylamine N-oxide	trimethylamine N-oxide	1184-78-7	1113	HMDB0000925	C01104	1145	Pos Early
100003415	400	62860	220638	Amino Acid	Lysine Metabolism	116	NAMED	PQNASZJZHFPQLE-LURJTMIESA-N	O=C([C@H](CCCCNC)N)O	N6-methyllysine	N6-methyllysine	1188-07-4	144469	HMDB0002038	C02728	164795	Pos Early
100003425	400	40410	156719	Amino Acid	Histidine Metabolism	81	NAMED	LOIYMIARKYCTBW-UPHRSURJSA-N	O=C(/C=C\C1=CN=CN1)O	cis-urocanate	cis-urocanate	7699-35-6	1266070	HMDB0034174		1549103	Pos Early
100003429	209	40478	143877	Xenobiotics	Food Component/Plant	4914	NAMED	UXOJWGSGKUYMIA-UHFFFAOYSA-N	OC1=CC(OC2)=C(C=C1)CC2C3=CC=C(OS(=O)(O)=O)C=C3	equol sulfate	equol sulfate		23936050				Neg
100003432	209	40481	143017	Xenobiotics	Food Component/Plant	4901	NAMED	BOLQJTPHPSDZHR-UHFFFAOYSA-N	O=C(CCC1=CC=C(O)C(OC)=C1)O	dihydroferulate	dihydroferulate	1135-23-5	13701	HMDB0062121		14340	Neg
100003434	400	40730	156802	Amino Acid	Histidine Metabolism	82	NAMED	ZCKYOWGFRHAZIQ-UHFFFAOYSA-N	OC(CCC1=CN=CN1)=O	imidazole propionate	imidazole propionate	1074-59-5	63798	HMDB0002271		70630	Pos Early
100003493	209	41515	143915	Amino Acid	Tyrosine Metabolism	181	NAMED	YCCILVSKPBXVIP-UHFFFAOYSA-N	OC1=CC=C(CCO)C=C1	tyrosol	tyrosol	501-94-0	9964	HMDB0004284	C06044	10393	Neg
100003518	400	42008	179243	Peptide	Dipeptide	680	NAMED	QXRNAOYBCYVZCD-UHFFFAOYSA-N	O=C(C(C)N)NC(CCCCN)C(O)=O	alanyllysine	alanyllysine	68973-27-3	3343483	HMDB0028692		4130575	Pos Early
100003542	400	42027	156880	Peptide	Dipeptide	850	NAMED	FRJIAZKQGSCKPQ-UHFFFAOYSA-N	O=C(C(C)NC(C(CC1=CN=CN1)N)=O)O	histidylalanine	histidylalanine	16874-75-2	312232	HMDB0028878		101180	Pos Early
100003556	400	42006	179241	Peptide	Dipeptide	901	NAMED	QOOWRKBDDXQRHC-UHFFFAOYSA-N	O=C(C(CCCCN)N)NC(C)C(O)=O	lysylalanine	lysylalanine	17043-71-9	3319994	HMDB0028944		4106167	Pos Early
100003588	400	41370	156809	Peptide	Dipeptide	942	NAMED	GLUBLISJVJFHQS-UHFFFAOYSA-N	O=C(CNC(C(CC1=CC=CC=C1)N)=O)O	phenylalanylglycine	phenylalanylglycine	721-90-4	88678	HMDB0028995		6992304	Pos Early
100003589	400	41374	156811	Peptide	Dipeptide	937	NAMED	MIDZLCFIAINOQN-WPRPVWTQSA-N	O=C([C@H](C)NC([C@H](CC1=CC=CC=C1)N)=O)O	phenylalanylalanine	phenylalanylalanine	3918-87-4	4589716	HMDB0028988		5488196	Pos Early
100003598	209	41375	143081	Peptide	Dipeptide	1032	NAMED	HPYDSVWYXXKHRD-UHFFFAOYSA-N	O=C(CNC(C(CC1=CC=C(C=C1)O)N)=O)O	tyrosylglycine	tyrosylglycine	673-05-5	227627	HMDB0029105		7021854	Neg
100003609	400	43028	156979	Peptide	Dipeptide	1014	NAMED	UYKREHOKELZSPB-UHFFFAOYSA-N	O=C(CNC(C(CC1=CNC2=C1C=CC=C2)N)=O)O	tryptophylglycine	tryptophylglycine	7360-09-0	231453	HMDB0029083		263471	Pos Early
100003627	400	40671	156768	Peptide	Dipeptide	733	NAMED	FRYULLIZUDQONW-UHFFFAOYSA-N	O=C(C(CC(O)=O)N)NC(CC(O)=O)C(O)=O	aspartylaspartate	aspartylaspartate	58471-53-7	295009	HMDB0028749		332965	Pos Early
100003640	400	42079	156902	Peptide	Dipeptide	1049	NAMED	XXDVDTMEVBYRPK-UHFFFAOYSA-N	O=C(C(C(C)C)N)NC(CCC(N)=O)C(O)=O	valylglutamine	valylglutamine	42854-54-6	4419671	HMDB0029125		5253209	Pos Early
100003641	400	40475	156743	Peptide	Dipeptide	1050	NAMED	IOUPEELXVYPCPG-UHFFFAOYSA-N	O=C(C(C(C)C)N)NCC(O)=O	valylglycine	valylglycine	686-43-1	120256	HMDB0029127		136487	Pos Early
100003668	400	40705	156792	Peptide	Dipeptide	957	NAMED	FELJDCNGZFDUNR-UHFFFAOYSA-N	O=C(C1NCCC1)NC(C)C(O)=O	prolylalanine	prolylalanine	6422-36-2	370069	HMDB0029010		6347578	Pos Early
100003674	400	40703	156791	Peptide	Dipeptide	963	NAMED	RNKSNIBMTUYWSH-YFKPBYRVSA-N	O=[C@]([C@H]1NCCC1)NCC(O)=O	prolylglycine	prolylglycine	2578-57-6	4932143	HMDB0011178		6426709	Pos Early
100003678	400	40731	156803	Peptide	Dipeptide	969	NAMED	RWCOTTLHDJWHRS-YUMQZZPRSA-N	O=[C@]([C@H]1NCCC1)N2CCC[C@H]2[C@](O)=O	prolylproline	prolylproline	20488-28-2	9797341	HMDB0011180		263469	Pos Early
100003686	209	42092	143937	Lipid	Fatty Acid Metabolism (Acyl Glycine)	1841	NAMED	KVTFEOAKFFQCCX-UHFFFAOYSA-N	O=C(CCCCCCCCCCCCCCC)NCC(O)=O	N-palmitoylglycine	N-palmitoylglycine	2441-41-0	133100	HMDB0013034		151008	Neg
100003695	305	62864	220652	Xenobiotics	Food Component/Plant	4981	NAMED	RGHNJXZEOKUKBD-MBMOQRBOSA-N	O=C([C@H]([C@H]([C@@H]([C@@H](CO)O)O)O)O)O	mannonate*	mannonate*	642-99-9	2496757			3246006	Polar
100003712	209	40732	150382	Amino Acid	Methionine, Cysteine, SAM and Taurine Metabolism	448	NAMED	SXFSQZDSUWACKX-UHFFFAOYSA-N	O=C(C(CCSC)=O)O	4-methylthio-2-oxobutanoate	4-methylthio-2-oxobutanoate	583-92-6	460	HMDB0001553	C01180	473	Neg
100003869	209	43588	145259	Lipid	Secondary Bile Acid Metabolism	3549	NAMED	HMXPOCDLAFAFNT-BHYUGXBJSA-N	C[C@@H]([C@H]1CC[C@H]2[C@@H]3C[C@@H]([C@@H]4C[C@@H](CC[C@@]4([C@H]3CC[C@]12C)C)O)O)CCC(NCCS(=O)(O)=O)=O	taurohyodeoxycholic acid	taurohyodeoxycholic acid	38411-85-7	106373	HMDB0000874		12443252	Neg
100003884	209	57786	213701	Xenobiotics	Food Component/Plant	5210	NAMED	GDNZNIJPBQATCZ-UHFFFAOYSA-N	O=C1N(C2=C(C=C(C=C2)OC)OC1O)O	DIMBOA	DIMBOA	15893-52-4	2268	HMDB0034864	C04720	2358	Neg
100003892	400	42002	156875	Amino Acid	Methionine, Cysteine, SAM and Taurine Metabolism	472	NAMED	DWPCPZJAHOETAG-IMJSIDKUSA-N	O=C([C@H](CSC[C@@H](C(O)=O)N)N)O	lanthionine	lanthionine	3183-08-2	88959			98504	Pos Early
100003901	209	41220	142786	Lipid	Lysophospholipid	2688	NAMED	KIHAGWUUUHJRMS-JOCHJYFZSA-N	OC[C@@H](OC(CCCCCCCCCCCCCCCCC)=O)COP(OCC[NH3+])([O-])=O	2-stearoyl-GPE (18:0)*	2-stearoyl-GPE (18:0)*		24769218	HMDB0011129		90658453,53480667	Neg
100003926	400	43264	156990	Lipid	Fatty Acid Metabolism (Acyl Carnitine, Hydroxy)	1937	NAMED	UEFRDQSMQXDWTO-UHFFFAOYSA-N	CC(CC(OC(C[N+](C)(C)C)CC([O-])=O)=O)O	(R)-3-hydroxybutyrylcarnitine	(R)-3-hydroxybutyrylcarnitine			HMDB0013127		53481617	Pos Early
100004035	400	43026	156977	Xenobiotics	Food Component/Plant	5007	NAMED	KRGPXXHMOXVMMM-CIUDSAMLSA-N	O=C([C@H](CCN[C@@H](CCN1[C@@H](CC1)[C@@](O)=O)C(O)=O)N)O	nicotianamine	nicotianamine	34441-14-0	8058557		C05324	9882882	Pos Early
100004054	402	57512	211213	Lipid	Fatty Acid Metabolism (Acyl Carnitine, Long Chain Saturated)	1883	NAMED	DWSFAVOTORHAAL-UHFFFAOYSA-N	[O-]C(CC(C[N+](C)(C)C)OC(CCCCCCCCCCCCCCCC)=O)=O	margaroylcarnitine (C17)*	margaroylcarnitine (C17)*	106182-29-0	35015987	HMDB0006210		53477803	Pos Late
100004059	400	62278	219251	Xenobiotics	Food Component/Plant	4953	NAMED	GPPYTCRVKHULJH-UHFFFAOYSA-N	C[N+](C)(C(C([O-])=O)CC1=CN=CN1)C	histidine betaine (hercynine)*	histidine betaine (hercynine)*	534-30-5	2340795	HMDB0029422		3083620	Pos Early
100004089	209	42489	144357	Lipid	Fatty Acid, Monohydroxy	1980	NAMED	GHPVDCPCKSNJDR-UHFFFAOYSA-N	OC(C(O)=O)CCCCCCCC	2-hydroxydecanoate	2-hydroxydecanoate	5393-81-7	20195	HMDB0094656		21488	Neg
100004111	209	46146	144253	Xenobiotics	Benzoate Metabolism	4527	NAMED	NCOMUGOPQPRVSE-UHFFFAOYSA-N	OC1=CC(C)=CC=C1OS(O)(=O)=O	4-methylcatechol sulfate	4-methylcatechol sulfate			HMDB0240459		54104170	Neg
100004182	209	43507	144005	Lipid	Secondary Bile Acid Metabolism	3559	NAMED	HIAJCGFYHIANNA-QIZZZRFXSA-N	O[C@@H]1CC2=CC[C@@]([C@@]3([H])[C@@]2(C)CC1)([H])[C@@]4([H])[C@@](CC3)(C)[C@]([C@H](C)CCC(O)=O)([H])CC4	3beta-hydroxy-5-cholenoate	3beta-hydroxy-5-cholenoate	5255-17-4	83950	HMDB0000308		92997	Neg
100004206	400	42975	156958	Xenobiotics	Food Component/Plant	4798	NAMED	ZXZKYYHTWHJHFT-UHFFFAOYSA-N	O=C1C=CC2=CC=CC(O)=C2N1	2,8-quinolinediol	2,8-quinolinediol	15450-76-7	87777	HMDB0240311	C06342	97250	Pos Early
100004275	209	43386	238479	Amino Acid	Tryptophan Metabolism	305	NAMED	MBBOMCVGYCRMEA-UHFFFAOYSA-N	OCCC1=CNC2=CC=CC=C12	tryptophol	tryptophol	526-55-6	10235	HMDB03447	C00955	10685	Neg
100004290	400	43392	157004	Amino Acid	Tyrosine Metabolism	221	NAMED	WRFPVMFCRNYQNR-UHFFFAOYSA-N	NC(C(O)=O)CC1=CC=CC=C1O	o-tyrosine	o-tyrosine	2370-61-8	82607	HMDB0006050		91482	Pos Early
100004318	400	43374	157003	Xenobiotics	Food Component/Plant	4960	NAMED	JYGFTBXVXVMTGB-UHFFFAOYSA-N	O=C1CC2=C(N1)C=CC=C2	indolin-2-one	indolin-2-one	59-48-3	284794		C12312	321710	Pos Early
100004322	209	43266	143737	Xenobiotics	Food Component/Plant	5273	NAMED	VSTZVCJQGSLNLL-UHFFFAOYSA-N	NC1=CC=CC=C1OS(O)(=O)=O	2-aminophenol sulfate	2-aminophenol sulfate		158022	HMDB0061116		181670	Neg
100004327	402	45966	163989	Lipid	Lysophospholipid	2720	NAMED	ZPDQFUYPBVXUKS-KEKNWZKVSA-N	O=P(O)(OCC(O)COC(CCCCCCCCCCCCCCCCC)=O)OC[C@@H](C(O)=O)N	1-stearoyl-GPS (18:0)*	1-stearoyl-GPS (18:0)*		7826051	HMDB0061698		74819135	Pos Late
100004396	305	62069	218878	Lipid	Fatty Acid, Dicarboxylate	1686	NAMED	YVOMYDHIQVMMTA-UHFFFAOYSA-N	OC(CC(O)=O)CCC(O)=O	3-hydroxyadipate	3-hydroxyadipate		133894	HMDB0000345		151913	Polar
100004481	209	43590	208280	Xenobiotics	Food Component/Plant	5081	NAMED	PTDAHAWQAGSZDD-IOVCITQVSA-N	O[C@H]1[C@@]2(C)[C@](CC(C)(C)C1)([H])C3=CC[C@@]([C@](CC4)(C)[C@]5([H])[C@](CO)(C)[C@H]4O[C@@H]([C@@H]([C@H]6O)O[C@@H]([C@@H]([C@H]7O)O[C@@H]([C@@H]([C@@H]8O)O)O[C@@H](C)[C@@H]8O)O[C@H](CO)[C@@H]7O)O[C@H](C(O)=O)[C@H]6O)([H])[C@](CC5)(C)[C@]3(C)CC2	soyasaponin I	soyasaponin I	51330-27-9		HMDB0034649	C08983	122097	Neg
100004482	209	43589	208278	Xenobiotics	Food Component/Plant	5082	NAMED	IBZLICPLPYSFNZ-IVWMTKFPSA-N	O=C([C@H]1O[C@H]([C@@H]([C@H]([C@@H]1O)O)O[C@@H]2OC[C@@H]([C@@H]([C@H]2O[C@@H]3O[C@H]([C@@H]([C@H]([C@H]3O)O)O)C)O)O)O[C@H]4CC[C@@]5([C@H]6CC=C7[C@@H]8CC(C)(C[C@H]([C@@]8(CC[C@]7([C@@]6(CC[C@H]5[C@]4(CO)C)C)C)C)O)C)C)O	soyasaponin II	soyasaponin II	55319-36-3		HMDB0034650	C12081	443614	Neg
100004483	209	54925	208320	Xenobiotics	Food Component/Plant	5083	NAMED	OKIHRVKXRCAJFQ-ZYNCYBBUSA-N	O[C@@H]1[C@@]2(C)[C@@](CC(C)(C)C1)([H])C3=CCC([C@](CC4)(C)C5C(CO)(C)C4O[C@@H]([C@@H]([C@H]6O)O[C@@H]([C@@H]([C@H]7O)O)O[C@H](CO)[C@@H]7O)O[C@H](C(O)=O)[C@@H]6O)[C@](CC5)(C)[C@]3(C)CC2	soyasaponin III	soyasaponin III	55304-02-4		HMDB0034651	C19865	21607811	Neg
100004488	400	43586	157041	Amino Acid	Urea cycle; Arginine and Proline Metabolism	528	NAMED	NTNWOCRCBQPEKQ-YFKPBYRVSA-N	OC([C@H](CCCN([H])/C(N([H])[H])=N/C)N([H])[H])=O	N-monomethylarginine	N-monomethylarginine	53308-83-1	117259	HMDB0029416	C03884	132862	Pos Early
100004499	209	43231	143979	Amino Acid	Lysine Metabolism	135	NAMED	FZXCPFJMYOQZCA-UHFFFAOYSA-N	OC(C1CCCC(N1)=O)=O	6-oxopiperidine-2-carboxylate	6-oxopiperidine-2-carboxylate	34622-39-4	2282737	HMDB0061705		3014237	Neg
100004523	209	43249	124707	Amino Acid	Urea cycle; Arginine and Proline Metabolism	515	NAMED	SRXKAYJJGAAOBP-UHFFFAOYSA-N	CC(NCCCC(N)C(O)=O)=O	N-delta-acetylornithine	N-delta-acetylornithine		8096135	HMDB0003357	C00437	9920500	Neg
100004561	305	43549	211420	Amino Acid	Tryptophan Metabolism	279	NAMED	LLLPDUXGHXIXIW-UHFFFAOYSA-N	OC(C1=CC=CC=C1N([H])C=O)=O	N-formylanthranilic acid	N-formylanthranilic acid	3342-77-6	91624	HMDB0004089	C05653	101399	Polar
100004655	209	44570	207565	Xenobiotics	Bacterial/Fungal	5348	NAMED	RFCBNSCSPXMEBK-UHFFFAOYSA-N	NC1=NC=NC2=C1N=CN2C3C(O)C(OP(OCC4OC(N5C=NC6=C5N=C(N)NC6=O)C(O)C4O7)(O)=O)C(COP7(O)=O)O3	cyclic(AMP-GMP)	cyclic(AMP-GMP)	849214-04-6		HMDB0060465		135564529	Neg
100005352	402	44560	159608	Lipid	Lysophospholipid	2645	NAMED	YYSFWGQAKJTHRE-OUKQBFOZSA-N	C[N+](CCOP(OCC(O)COC(CCCCCCCCC/C=C/CCCCCCCC)=O)([O-])=O)(C)C	1-eicosenoyl-GPC (20:1)*	1-eicosenoyl-GPC (20:1)*			HMDB0010391		52924051	Pos Late
100005353	402	47087	159895	Lipid	Lysophospholipid	2639	NAMED	WYIMORDZGCUBAA-UHFFFAOYSA-N	C[N+](CCOP(OCC(O)COC(CCCCCCCCCCCCCCCCCC)=O)([O-])=O)(C)C	1-nonadecanoyl-GPC (19:0)	1-nonadecanoyl-GPC (19:0)	108273-88-7	24823014				Pos Late
100005371	209	44630	142531	Lipid	Lysophospholipid	2701	NAMED	RNWSKZCVPICGIX-DQXFYRDTSA-N	O=C(CCCCCC/C=C\C/C=C\C/C=C\CCCCC)OC[C@@](O)([H])COP(OCCN)(O)=O	1-dihomo-linolenoyl-GPE (20:3n3 or 6)*	1-dihomo-linolenoyl-GPE (20:3n3 or 6)*			HMDB0011514,HMDB0011516			Neg
100005372	402	44621	163990	Lipid	Lysoplasmalogen	2855	NAMED	URGVIWXYPWWBQO-ZCJATDNESA-N	O=P(OCC[NH3+])([O-])OC[C@H](O)CO/C=C/CCCCCC/C=C/CCCCCCCC	1-(1-enyl-oleoyl)-GPE (P-18:1)*	1-(1-enyl-oleoyl)-GPE (P-18:1)*						Pos Late
100005373	400	46227	221883	Amino Acid	Lysine Metabolism	123	NAMED	BFSYFTQDGRDJNV-QCNRFFRDSA-N	OC[C@@H](O)[C@@H](O)[C@H](O)C(CNCCCC[C@@H](N)C(O)=O)=O	fructosyllysine	fructosyllysine	21291-40-7	110281	HMDB0034879		9839580	Pos Early
100005376	402	62352	240387	Lipid	Lysophospholipid	2698	NAMED	JEAGLCKGAKACCE-MDZDMXLPSA-N	O=P(OCC(O)COC(CCCCCCCCC/C=C/CCCCCCCC)=O)(O)OCCN	1-eicosenoyl-GPE (20:1)*	1-eicosenoyl-GPE (20:1)*			HMDB0011518		52925139	Pos Late
100005384	209	45413	143779	Xenobiotics	Chemical	6113	NAMED	CIQHWLTYGMYQQR-QMMMGPOBSA-N	OS(OC1=CC=C(C[C@H](N)C(O)=O)C=C1)(=O)=O	O-sulfo-tyrosine	O-sulfo-tyrosine		448617	HMDB0155722		514186	Neg
100005389	209	47114	149387	Xenobiotics	Food Component/Plant	4923	NAMED	PZPATWACAAOHTJ-HWKANZROSA-N	COC1=C(OS(O)(=O)=O)C=CC(/C=C/C(O)=O)=C1	ferulic acid 4-sulfate	ferulic acid 4-sulfate	86321-29-1	4878542	HMDB0029200		6305574	Neg
100005391	209	45415	153117	Xenobiotics	Benzoate Metabolism	4590	NAMED	IQWLPDPKVFZEOK-UHFFFAOYSA-N	OS(OC1=CC=CC(CCC(O)=O)=C1)(=O)=O	3-(3-hydroxyphenyl)propionate sulfate	3-(3-hydroxyphenyl)propionate sulfate	86321-32-6	162993	HMDB0094710		187488	Neg
100005463	400	45428	157095	Amino Acid	Methionine, Cysteine, SAM and Taurine Metabolism	447	NAMED	NPIMMZJBURSMON-UHFFFAOYSA-N	OC(C(CCS(C)=O)NC(C)=O)=O	N-acetylmethionine sulfoxide	N-acetylmethionine sulfoxide	108646-71-5	167798			11902949	Pos Early
100005466	305	48187	154613	Amino Acid	Methionine, Cysteine, SAM and Taurine Metabolism	479	NAMED	CXJAAWRLVGAKDV-UHFFFAOYSA-N	O=S(CCNC(C)=O)(O)=O	N-acetyltaurine	N-acetyltaurine		140553	HMDB0240253		159864	Polar
100005716	209	45968	144192	Lipid	Lysophospholipid	2731	NAMED	FQQQKGAFQIIGLQ-VYFUBJQISA-N	O[C@H](COC(CCCCCCC/C=C\CCCCCCCC)=O)COP(OCC(O)CO)(O)=O	1-oleoyl-GPG (18:1)*	1-oleoyl-GPG (18:1)*		34999689	HMDB0240602			Neg
100005717	209	45970	144193	Lipid	Lysophospholipid	2726	NAMED	BVJSKAUUFXBDOB-UHFFFAOYSA-N	O=P(OCC(O)CO)(O)OCC(O)COC(CCCCCCCCCCCCCCC)=O	1-palmitoyl-GPG (16:0)*	1-palmitoyl-GPG (16:0)*		2548639	HMDB0240601		3300276	Neg
100005814	209	61826	218246	Lipid	Endocannabinoid	2195	NAMED	YIWODQVLEDDQSF-HZJYTTRNSA-N	CCCCC/C=C\C/C=C\CCCCCCCC(NCCS(=O)(O)=O)=O	N-linoleoyltaurine*	N-linoleoyltaurine*					52922081	Neg
100005852	209	47123	149395	Lipid	Fatty Acid, Monohydroxy	2023	NAMED	PAZZVPKITDJCPV-UHFFFAOYSA-N	OC(CCCCCCCCC(O)CCCCCCCC)=O	10-hydroxystearate	10-hydroxystearate		7838048	HMDB0037396	C03195	9561835	Neg
100005946	305	48141	160468	Xenobiotics	Food Component/Plant	5152	NAMED	WPAMZTWLKIDIOP-WVZVXSGGSA-N	OC[C@@H](O)[C@@H](O)CC(C(O)=O)=O	2-keto-3-deoxy-gluconate	2-keto-3-deoxy-gluconate	17510-99-5	141630	HMDB0001353	C00204	161227	Polar
100005986	402	47153	164529	Lipid	Sphingomyelins	3149	NAMED	WKZHECFHXLTOLJ-QYKFWSDSSA-N	O[C@H](/C=C/CCCCCCCCCCCCC)[C@H](CO[P](OCC[N+](C)(C)C)([O-])=O)NC(CCCCCCCCCCCCC/C=C\CCCCCCCC)=O	sphingomyelin (d18:1/24:1, d18:2/24:0)*	sphingomyelin (d18:1/24:1, d18:2/24:0)*	94359-13-4	24846874	HMDB0012107		44260126	Pos Late
100005996	402	61865	218582	Lipid	Fatty Acid Metabolism (Acyl Carnitine, Dicarboxylate)	1936	NAMED	CYPBWZKNUDFJJE-PLNGDYQASA-N	O=C(CCCCCCC/C=C\CCCCCCCC(O)=O)OC(CC([O-])=O)C[N+](C)(C)C	octadecenedioylcarnitine (C18:1-DC)*	octadecenedioylcarnitine (C18:1-DC)*	251981-06-3	28639201				Pos Late
100006048	400	48518	157801	Xenobiotics	Food Component/Plant	5134	NAMED	SFUVCMKSYKHYLD-FNORWQNLSA-N	COC1=C(O)C=CC(/C=C/C(NCCCCN)=O)=C1	feruloylputrescine	feruloylputrescine	501-13-3	4445108	HMDB0033463	C10497	5281796	Pos Early
100006056	209	48433	155077	Amino Acid	Tyrosine Metabolism	232	NAMED	NSTPXGARCQOSAU-VIFPVBQESA-N	OC([C@@H](NC=O)CC1=CC=CC=C1)=O	N-formylphenylalanine	N-formylphenylalanine	13200-85-6	663938	HMDB0240317		759256,7064571	Neg
100006100	209	48411	179125	Xenobiotics	Food Component/Plant	5191	NAMED	OUIKMDRGUNIXSP-UHFFFAOYSA-N	O=CC1=CC(OC)=C(C=C1)OS(O)(=O)=O	vanillin sulfate	vanillin sulfate	744984-09-6	10798458	HMDB41789			Neg
100006115	305	48255	153226	Carbohydrate	Pentose Metabolism	1300	NAMED	QXKAIJAYHKCRRA-JJYYJPOSSA-N	OC([C@H]([C@@H]([C@@H](CO)O)O)O)=O	arabonate/xylonate	arabonate/xylonate			HMDB0000539	C00502,C05411	122045,6602431	Polar
100006120	209	48438	165701	Xenobiotics	Food Component/Plant	5150	NAMED	KHSGXBFYCSMNPA-UHFFFAOYSA-N	O=C(O)C(NC(C)=O)CCCCN1C(C=O)=CC=C1CO	N-acetylpyrraline	N-acetylpyrraline				C01227		Neg
100006121	209	48341	153390	Lipid	Monoacylglycerol	2880	NAMED	LERKRWCYZNDWFH-QNEBEIHSSA-N	OCC(O)COC(CCCCCC/C=C\C/C=C\C/C=C\CCCCC)=O	1-dihomo-linolenylglycerol (20:3)	1-dihomo-linolenylglycerol (20:3)			HMDB0011577			Neg
100006122	305	54671	180863	Carbohydrate	Pentose Metabolism	1281	NAMED	LQXVFWRQNMEDEE-UHFFFAOYSA-N	OC1(CO)OCC(O)C1O	ribulose/xylulose	ribulose/xylulose			HMDB0000621,HMDB0000751,HMDB0001644,HMDB0003371		5289590,151261	Polar
100006123	400	48679	157822	Amino Acid	Histidine Metabolism	103	NAMED	XJWPISBUKWZALE-UHFFFAOYSA-N	O=C(C)NCCC1=CNC=N1	N-acetylhistamine	N-acetylhistamine	673-49-4	62805	HMDB0013253	C05135	69602	Pos Early
100006124	209	48455	155093	Amino Acid	Lysine Metabolism	113	NAMED	ZHZUEHHBTYJTKY-UHFFFAOYSA-N	CC(NCCCCC(NC(C)=O)C(O)=O)=O	N2,N6-diacetyllysine	N2,N6-diacetyllysine	499-86-5	82921			91827	Neg
100006129	209	54910	208290	Amino Acid	Tyrosine Metabolism	206	NAMED	SVYIZYRTOYHQRE-UHFFFAOYSA-N	OC1=C(OC)C=C(CC(C(O)=O)O)C=C1	vanillactate	vanillactate	2475-56-1	141152	HMDB0000913		160637	Neg
100006190	209	48580	155103	Xenobiotics	Food Component/Plant	5272	NAMED	JCVGTUVGDOWZJE-UHFFFAOYSA-N	CC(NC(C=CC=C1)=C1OS(=O)(O)=O)=O	2-acetamidophenol sulfate	2-acetamidophenol sulfate	40712-60-5	158023			181671	Neg
100006290	402	48490	164042	Lipid	Sphingomyelins	3141	NAMED	AADLTHQNYQJHQV-SVLGDMRNSA-N	CCCCCCCCCCCCC/C=C/[C@@H](O)[C@@H](NC(CCCCCCCCCCCCCCCCCCC)=O)COP([O-])(OCC[N+](C)(C)C)=O	sphingomyelin (d18:1/20:0, d16:1/22:0)*	sphingomyelin (d18:1/20:0, d16:1/22:0)*		23113477	HMDB0012102		44260124	Pos Late
100006294	402	48492	164533	Lipid	Sphingomyelins	3126	NAMED	FJJANLYCZUNFSE-TWKUQIQBSA-N	CCCCCCCCCCCCC/C=C/[C@@H](O)[C@@H](NC(CCCCCCCCCCCCCCCCCCCCC)=O)COP([O-])(OCC[N+](C)(C)C)=O	behenoyl sphingomyelin (d18:1/22:0)*	behenoyl sphingomyelin (d18:1/22:0)*		24846873	HMDB0012103		44260125	Pos Late
100006298	402	57330	210828	Lipid	Sphingomyelins	3128	NAMED	QEDPUVGSSDPBMD-XTAIVQBESA-N	CCCCCCCCCCCCC/C=C/[C@@H](O)[C@@H](NC(CCCCCCCCCCCCCCCCCCCCCCC)=O)COP([O-])(OCC[N+](C)(C)C)=O	lignoceroyl sphingomyelin (d18:1/24:0)	lignoceroyl sphingomyelin (d18:1/24:0)	60037-60-7	24846875	HMDB0011697			Pos Late
100006314	402	52433	164557	Lipid	Sphingomyelins	3135	NAMED	LQINJRUGTUOHGS-YPDYIYJKSA-N	CCCCCCCCCCCCC/C=C/[C@@H](O)[C@@H](NC(CCCCCCCCCCCCCC)=O)COP([O-])(OCC[N+](C)(C)C)=O	sphingomyelin (d17:1/16:0, d18:1/15:0, d16:1/17:0)*	sphingomyelin (d17:1/16:0, d18:1/15:0, d16:1/17:0)*	121999-58-4	28532779	HMDB0240617,HMDB0240608			Pos Late
100006362	209	48727	155109	Xenobiotics	Food Component/Plant	5151	NAMED	CQRHJEVIKOKQMO-UHFFFAOYSA-N	OC1=CC2=C(C=C1)C(C(C3=CC=C(C=C3)OS(=O)(O)=O)=CO2)=O	daidzein sulfate (1)	daidzein sulfate (1)					12114465	Neg
100006363	209	48728	155111	Xenobiotics	Food Component/Plant	5143	NAMED	CQRHJEVIKOKQMO-UHFFFAOYSA-N	OC1=CC2=C(C(C(C3=CC=C(OS(=O)(O)=O)C=C3)=CO2)=O)C=C1	daidzein sulfate (2)	daidzein sulfate (2)					12114465	Neg
100006367	209	53230	179135	Lipid	Fatty Acid, Monohydroxy	1997	NAMED	HPMGFDVTYHWBAG-UHFFFAOYSA-N	CCCC(O)CC(O)=O	3-hydroxyhexanoate	3-hydroxyhexanoate	10191-24-9	133518	HMDB0061652,HMDB0010718		151492	Neg
100006370	209	54805	207701	Lipid	Sterol	3229	NAMED	WVXOMPRLWLXFAP-AMQKJUDNSA-N	C[C@@H]([C@H]1CC[C@@H]2[C@]1(C)CC[C@H]3[C@H]2CC=C4[C@]3(C)CC[C@H](O)C4)CCCC(C(O)=O)C	3beta-hydroxy-5-cholestenoate	3beta-hydroxy-5-cholestenoate	6561-58-6		HMDB0012453	C17333	165511	Neg
100006372	209	48729	155113	Xenobiotics	Chemical	6252	NAMED	CBTFERBMQQAROP-BZNQNGANSA-N	O[C@H]([C@@H](O)[C@@H]1O)[C@@H](O[C@@H]1CO)OC2=CC(C(O)=O)=C(O)C=C2	gentisic acid-5-glucoside	gentisic acid-5-glucoside	1820-89-9	9089323			101339724	Neg
100006378	209	48757	155121	Amino Acid	Tryptophan Metabolism	275	NAMED	PPIMFXHQDQRWGJ-JTQLQIEISA-N	OC([C@@H](NC(C)=O)CC(C1=CC=CC=C1N)=O)=O	N-acetylkynurenine (2)	N-acetylkynurenine (2)			HMDB0240342		73817779	Neg
100006430	305	48885	160479	Carbohydrate	Pentose Metabolism	1294	NAMED	HEBKCHPVOIAQTA-IMJSIDKUSA-N	OC[C@@H](C([C@H](CO)O)O)O	arabitol/xylitol	arabitol/xylitol			HMDB0001851,HMDB0000568,HMDB0002917	C00379,C00542,C01904	94154,6912	Polar
100006435	400	46539	166536	Carbohydrate	Aminosugar Metabolism	1451	NAMED	OVRNDRQMDRJTHS-FMDGEEDCSA-N	O[C@@H]1[C@H]([C@@H](O[C@@H]([C@H]1O)CO)O)NC(C)=O	N-acetylglucosamine/N-acetylgalactosamine	N-acetylglucosamine/N-acetylgalactosamine			HMDB0000212,HMDB0000215	C01074	439174,84265	Pos Early
100006438	305	47076	148336	Energy	TCA Cycle	1480	NAMED	HNEGQIOMVPPMNR-IHWYPQMZSA-N	C/C(C(O)=O)=C/C(O)=O	citraconate/glutaconate	citraconate/glutaconate			HMDB0000634,HMDB0000620	C02226,C02214	5280498,643798	Polar
100006637	209	52973	166122	Lipid	Primary Bile Acid Metabolism	3490	NAMED	AUVYDCOKXDDYKR-JTSRDNSZSA-N	OS(OC1CC2C[C@@H](O)[C@@]3([H])[C@]4([H])CC[C@H]([C@H](C)CCC(O)=O)[C@@]4(C)[C@@H](O)C[C@]3([H])[C@@]2(C)CC1)(=O)=O	cholate sulfate	cholate sulfate						Neg
100006639	209	52967	166112	Lipid	Primary Bile Acid Metabolism	3497	NAMED	ZXUWKFXQTSOVDY-FTKNGHMZSA-N	OS(OC1C[C@]2([H])[C@@](CC1)(C)[C@](C[C@H](O)[C@]3(C)[C@@H]([C@H](C)CCC(NCC(O)=O)=O)CC[C@]34[H])([H])[C@@]4([H])[C@H](O)C2)(=O)=O	glycocholate sulfate	glycocholate sulfate						Neg
100006643	209	52976	166128	Lipid	Secondary Bile Acid Metabolism	3562	NAMED	WTKQKSAFONWCMW-UHFFFAOYSA-N	CC(C1CCC2C1(C)CCC3C2C(OS(=O)(O)=O)CC4C3(C)CCC(O)C4)CCC(NCCS(=O)(O)=O)=O	taurochenodeoxycholic acid (7 or 27)-sulfate	taurochenodeoxycholic acid (7 or 27)-sulfate						Neg
100006726	209	52608	166573	Lipid	Endocannabinoid	2200	NAMED	KQXDGUVSAAQARU-HZJYTTRNSA-N	CCCCC/C=C\C/C=C\CCCCCCCC(NCCO)=O	linoleoyl ethanolamide	linoleoyl ethanolamide	68171-52-8	4446566	HMDB0012252		5283446	Neg
100008903	402	52603	165331	Lipid	Phosphatidylcholine (PC)	2377	NAMED	FVXDQWZBHIXIEJ-LNDKUQBDSA-N	CCCCC/C=C\C/C=C\CCCCCCCC(OC[C@@H](OC(CCCCCCC/C=C\C/C=C\CCCCC)=O)COP([O-])(OCC[N+](C)(C)C)=O)=O	1,2-dilinoleoyl-GPC (18:2/18:2)	1,2-dilinoleoyl-GPC (18:2/18:2)	998-06-1	4450312	HMDB0008138		5288075	Pos Late
100008904	402	52438	164562	Lipid	Phosphatidylcholine (PC)	2340	NAMED	ATHVAWFAEPLPPQ-VRDBWYNSSA-N	O=C(CCCCCCCCCCCCCCCCC)OC[C@]([H])(COP(OCC[N+](C)(C)C)([O-])=O)OC(CCCCCCC/C=C\CCCCCCCC)=O	1-stearoyl-2-oleoyl-GPC (18:0/18:1)	1-stearoyl-2-oleoyl-GPC (18:0/18:1)	56421-10-4	24766704	HMDB0008038		24778825	Pos Late
100008914	402	52462	165128	Lipid	Phosphatidylcholine (PC)	2315	NAMED	IIZPXYDJLKNOIY-JXPKJXOSSA-N	CCCCCCCCCCCCCCCC(OC[C@@]([H])(OC(CCC/C=C\C/C=C\C/C=C\C/C=C\CCCCC)=O)COP([O-])(OCC[N+](C)(C)C)=O)=O	1-palmitoyl-2-arachidonoyl-GPC (16:0/20:4n6)	1-palmitoyl-2-arachidonoyl-GPC (16:0/20:4n6)	35418-58-7	8923140	HMDB0007982	C05208	10747814	Pos Late
100008915	402	52610	165342	Lipid	Phosphatidylcholine (PC)	2321	NAMED	IESVDEZGAHUQJU-ZLBXKVHBSA-N	CCCCCCCCCCCCCCCC(OC[C@](OC(CC/C=C\C/C=C\C/C=C\C/C=C\C/C=C\C/C=C\CC)=O)([H])COP([O-])(OCC[N+](C)(C)C)=O)=O	1-palmitoyl-2-docosahexaenoyl-GPC (16:0/22:6)	1-palmitoyl-2-docosahexaenoyl-GPC (16:0/22:6)	59403-54-2	4946007	HMDB0007991		6441886	Pos Late
100008916	402	52611	165343	Lipid	Phosphatidylcholine (PC)	2357	NAMED	FAUYAENFVCNTAL-PFFNLMTBSA-N	O=C(CC/C=C\C/C=C\C/C=C\C/C=C\C/C=C\C/C=C\CC)O[C@H](COC(CCCCCCCCCCCCCCCCC)=O)CO[P](OCC[N+](C)(C)C)([O-])=O	1-stearoyl-2-docosahexaenoyl-GPC (18:0/22:6)	1-stearoyl-2-docosahexaenoyl-GPC (18:0/22:6)	59403-52-0		HMDB0008057		24778876	Pos Late
100008920	402	52615	165347	Lipid	Sphingomyelins	3138	NAMED	YMQZQHIESOAPQH-JXGHDCMNSA-N	O=C(N[C@@]([C@]([H])(O)/C=C/CCCCCCCCCCCCC)([H])COP([O-])(OCC[N+](C)(C)C)=O)CCCCCCCCCCCCCCCC	sphingomyelin (d18:1/17:0, d17:1/18:0, d19:1/16:0)	sphingomyelin (d18:1/17:0, d17:1/18:0, d19:1/16:0)	121999-64-2		HMDB0240620,HMDB0240609,HMDB0240622		46891763	Pos Late
100008921	402	52616	165348	Lipid	Phosphatidylcholine (PC)	2299	NAMED	PZNPLUBHRSSFHT-RRHRGVEJSA-N	O=C(CCCCCCCCCCCCCCC)OC[C@]([H])(COP(OCC[N+](C)(C)C)([O-])=O)OC(CCCCCCCCCCCCCCCCC)=O	1-palmitoyl-2-stearoyl-GPC (16:0/18:0)	1-palmitoyl-2-stearoyl-GPC (16:0/18:0)	59403-51-9	24766643	HMDB0007970	C03889	24778686	Pos Late
100008928	305	52281	164309	Amino Acid	Glutathione Metabolism	590	NAMED	AFENDNXGAFYKQO-UHFFFAOYSA-N	CCC(O)C(O)=O	2-hydroxybutyrate/2-hydroxyisobutyrate	2-hydroxybutyrate/2-hydroxyisobutyrate			HMDB0000729,HMDB00008	C21297,C05984	440864,4277439	Polar
100008929	209	52282	164310	Energy	TCA Cycle	1478	NAMED	YNOXCRMFGMSKIJ-UHFFFAOYSA-N	CC(C(O)=O)C(C(O)=O)(O)CC(O)=O	2-methylcitrate/homocitrate	2-methylcitrate/homocitrate			HMDB0003518,HMDB0000379	C01251	439459,515	Neg
100008930	209	52285	164313	Lipid	Long Chain Monounsaturated Fatty Acid	1551	NAMED	ZQPPMHVWECSIRJ-KTKRTIGZSA-N	OC(CCCCCCC/C=C\CCCCCCCC)=O	oleate/vaccenate (18:1)	oleate/vaccenate (18:1)			HMDB0003231,HMDB0000573,HMDB0240219,HMDB0000207	C21944,C08367,C01712,C00712	5282761,637517,5281127,445639	Neg
100008932	209	63154	221893	Peptide	Acetylated Peptides	1214	NAMED	QUWZFULUMBECLL-UHFFFAOYSA-N	O=C(NCCS(=O)(O)=O)CC1=CC=CC=C1	phenylacetyltaurine	phenylacetyltaurine	33953-90-1	1627903			2179693	Neg
100008933	209	52938	166054	Lipid	Fatty Acid, Monohydroxy	2007	NAMED	POMQYTSPMKEQNB-UHFFFAOYSA-N	OC(CC(O)CCCCCCCCCCCCCCC)=O	3-hydroxystearate	3-hydroxystearate	45261-96-9	4446034	HMDB10737		5282907	Neg
100008952	209	52431	164555	Lipid	Monoacylglycerol	2871	NAMED	KVYUBFKSKZWZSV-BQYQJAHWSA-N	CCCCCC/C=C/CCCCCCCC(OCC(O)CO)=O	1-palmitoleoylglycerol (16:1)*	1-palmitoleoylglycerol (16:1)*			HMDB0011565			Neg
100008953	209	52432	164556	Lipid	Monoacylglycerol	2888	NAMED	CXUXMSACCLYMBI-BQYQJAHWSA-N	CCCCCC/C=C/CCCCCCCC(OC(CO)CO)=O	2-palmitoleoylglycerol (16:1)*	2-palmitoleoylglycerol (16:1)*			HMDB0011534		53480960	Neg
100008954	402	52434	164558	Lipid	Dihydrosphingomyelins	3119	NAMED	QHZIGNLCLJPLCU-QPPIDDCLSA-N	[H][C@](NC(CCCCCCCCCCCCCCC)=O)(COP(OCC[N+](C)(C)C)([O-])=O)[C@@](O)([H])CCCCCCCCCCCCCCC	palmitoyl dihydrosphingomyelin (d18:0/16:0)*	palmitoyl dihydrosphingomyelin (d18:0/16:0)*		8115586	HMDB0010168		9939965	Pos Late
100008957	402	52437	164561	Lipid	Sphingomyelins	3150	NAMED	TXFLWJQVQCDUDZ-BRUGZULGSA-N	[H][C@](NC(CCCCCCCCCCCCC/C=C\CCCCCCCC)=O)(COP(OCC[N+](C)(C)C)([O-])=O)[C@@](O)([H])/C=C/CCCCCCCC/C=C\CCC	sphingomyelin (d18:2/24:1, d18:1/24:2)*	sphingomyelin (d18:2/24:1, d18:1/24:2)*			HMDB0240636,HMDB0240615		85336023	Pos Late
100008976	402	52446	165108	Lipid	Phosphatidylethanolamine (PE)	2447	NAMED	YDTWOEYVDRKKCR-KNERPIHHSA-N	O=C(CCCCCCCCCCCCCCCCC)OC[C@]([H])(COP(OCCN)(O)=O)OC(CCCCCCC/C=C\C/C=C\CCCCC)=O	1-stearoyl-2-linoleoyl-GPE (18:0/18:2)*	1-stearoyl-2-linoleoyl-GPE (18:0/18:2)*		7825699	HMDB0008994		9546749	Pos Late
100008977	402	52447	165110	Lipid	Phosphatidylethanolamine (PE)	2456	NAMED	ANRKEHNWXKCXDB-BHFWLYLHSA-N	O=C(CCCCCCCCCCCCCCCCC)OC[C@]([H])(COP(OCCN)(O)=O)OC(CCC/C=C\C/C=C\C/C=C\C/C=C\CCCCC)=O	1-stearoyl-2-arachidonoyl-GPE (18:0/20:4)	1-stearoyl-2-arachidonoyl-GPE (18:0/20:4)		4451158	HMDB0009003	C05210	5289133	Pos Late
100008980	402	52452	165115	Lipid	Phosphatidylcholine (PC)	2343	NAMED	FORFDCPQKJHEBF-JEFUZMEDSA-N	CCCCCCCCCCCCCCCCCC(OCC(OC(CCCCCCC/C=C/C/C=C/CCCCC)=O)COP([O-])(OCC[N+](C)(C)C)=O)=O	1-stearoyl-2-linoleoyl-GPC (18:0/18:2)*	1-stearoyl-2-linoleoyl-GPC (18:0/18:2)*			HMDB0008039		6441487	Pos Late
100008981	402	52453	165118	Lipid	Phosphatidylcholine (PC)	2366	NAMED	GDWULUGDXGHJIJ-FUBJOMBKSA-N	CCCCCCCC/C=C/CCCCCCCC(OCC(OC(CCCCCCC/C=C/C/C=C/CCCCC)=O)COP([O-])(OCC[N+](C)(C)C)=O)=O	1-oleoyl-2-linoleoyl-GPC (18:1/18:2)*	1-oleoyl-2-linoleoyl-GPC (18:1/18:2)*			HMDB0008105		24778939	Pos Late
100008984	402	52470	165143	Lipid	Phosphatidylcholine (PC)	2297	NAMED	QIBZFHLFHCIUOT-HTXNQAPBSA-N	CCCCCCCCCCCCCCCC(OCC(OC(CCCCCCC/C=C/CCCCCC)=O)COP([O-])(OCC[N+](C)(C)C)=O)=O	1-palmitoyl-2-palmitoleoyl-GPC (16:0/16:1)*	1-palmitoyl-2-palmitoleoyl-GPC (16:0/16:1)*			HMDB0007969		6443788	Pos Late
100008989	402	52463	165130	Lipid	Phosphatidylcholine (PC)	2316	NAMED	KLTHQSWIRFFBRI-RWSHWRRPSA-N	CCCCCCCCCCCCCCCC(OCC(OC(CCC/C=C/C/C=C/C/C=C/C/C=C/C/C=C/CC)=O)COP([O-])(OCC[N+](C)(C)C)=O)=O	1-palmitoyl-2-eicosapentaenoyl-GPC (16:0/20:5)*	1-palmitoyl-2-eicosapentaenoyl-GPC (16:0/20:5)*			HMDB0007984		24778723	Pos Late
100008990	402	52464	165131	Lipid	Phosphatidylethanolamine (PE)	2434	NAMED	DRIVXEVMDWCWLI-CAQMIEAISA-N	O=C(CCCCCCCCCCCCCCC)OC[C@]([H])(COP(OCCN)(O)=O)OC(CCC/C=C\C/C=C\C/C=C\C/C=C\CCCCC)=O	1-palmitoyl-2-arachidonoyl-GPE (16:0/20:4)*	1-palmitoyl-2-arachidonoyl-GPE (16:0/20:4)*		7825750	HMDB0005323	C05210	9546800	Pos Late
100008991	402	52465	165133	Lipid	Phosphatidylethanolamine (PE)	2436	NAMED	MPWUZHVZZKSTPV-MADBQMNMSA-N	O=C(CCCCCCCCCCCCCCC)OC[C@]([H])(COP(OCCN)(O)=O)OC(CC/C=C\C/C=C\C/C=C\C/C=C\C/C=C\C/C=C\CC)=O	1-palmitoyl-2-docosahexaenoyl-GPE (16:0/22:6)*	1-palmitoyl-2-docosahexaenoyl-GPE (16:0/22:6)*		7825749	HMDB0008946		9546799	Pos Late
100008992	402	52466	165134	Lipid	Phosphatidylethanolamine (PE)	2460	NAMED	XYYHNDVKALDFHQ-OXHZBIAZSA-N	O=C(CCCCCCCCCCCCCCCCC)OC[C@]([H])(COP(OCCN)(O)=O)OC(CC/C=C\C/C=C\C/C=C\C/C=C\C/C=C\C/C=C\CC)=O	1-stearoyl-2-docosahexaenoyl-GPE (18:0/22:6)*	1-stearoyl-2-docosahexaenoyl-GPE (18:0/22:6)*		7825748	HMDB0009012		9546798	Pos Late
100008996	402	52471	165147	Lipid	Phosphatidylethanolamine (PE)	2423	NAMED	CZOSTDZGCCEZTJ-WMHOIYFHSA-N	O=C(CCCCCCCCCCCCCCC)OC[C@]([H])(COP(OCCN)(O)=O)OC(CCCCCCC/C=C\CCCCCC)=O	1-palmitoyl-2-palmitoleoyl-GPE (16:0/16:1)*	1-palmitoyl-2-palmitoleoyl-GPE (16:0/16:1)*		24768424	HMDB0008924		52924925	Pos Late
100008998	402	52473	165151	Cofactors and Vitamins	Tocopherol Metabolism	4403	NAMED	QUEDXNHFTDJVIY-DQCZWYHMSA-N	CC1=C(C(CC2)=CC(O)=C1C)O[C@@]2(CCC[C@@H](CCC[C@@H](CCCC(C)C)C)C)C	gamma-tocopherol/beta-tocopherol	gamma-tocopherol/beta-tocopherol			HMDB0006335,HMDB0001492	C14152,C02483		Pos Late
100008999	402	52475	165154	Lipid	Plasmalogen	2836	NAMED	URPXXNCTXCOATD-FXMFQVEGSA-N	[H][C@](OC(CCC/C=C\C/C=C\C/C=C\C/C=C\CCCCC)=O)(COP(OCCN)(O)=O)CO/C=C\CCCCCCCCCCCCCCCC	1-(1-enyl-stearoyl)-2-arachidonoyl-GPE (P-18:0/20:4)*	1-(1-enyl-stearoyl)-2-arachidonoyl-GPE (P-18:0/20:4)*		7826008	HMDB0005779		9547058	Pos Late
100009000	402	52672	165433	Lipid	Plasmalogen	2823	NAMED	WVGALBKSWOUIEZ-XNHMFJFDSA-N	[H][C@](OC(CC/C=C\C/C=C\C/C=C\C/C=C\C/C=C\C/C=C\CC)=O)(COP(OCCN)(O)=O)CO/C=C\CCCCCCCCCCCCCC	1-(1-enyl-palmitoyl)-2-docosahexaenoyl-GPE (P-16:0/22:6)*	1-(1-enyl-palmitoyl)-2-docosahexaenoyl-GPE (P-16:0/22:6)*		4446616	HMDB0005780		5283497	Pos Late
100009002	402	52673	165435	Lipid	Plasmalogen	2822	NAMED	UUYSKERSKRMYME-MAIXUNBTSA-N	[H][C@](OC(CCC/C=C\C/C=C\C/C=C\C/C=C\CCCCC)=O)(COP(OCCN)(O)=O)CO/C=C\CCCCCCCCCCCCCC	1-(1-enyl-palmitoyl)-2-arachidonoyl-GPE (P-16:0/20:4)*	1-(1-enyl-palmitoyl)-2-arachidonoyl-GPE (P-16:0/20:4)*		24769238	HMDB0011352		52925126	Pos Late
100009004	402	52476	165157	Lipid	Plasmalogen	2839	NAMED	FIJFPUAJUDAZEY-MNDXXDKYSA-N	[H][C@](OC(CC/C=C\C/C=C\C/C=C\C/C=C\C/C=C\C/C=C\CC)=O)(COP(OCCN)(O)=O)CO/C=C\CCCCCCCCCCCCCCCC	1-(1-enyl-stearoyl)-2-docosahexaenoyl-GPE (P-18:0/22:6)*	1-(1-enyl-stearoyl)-2-docosahexaenoyl-GPE (P-18:0/22:6)*		24769278	HMDB0011394		42607458	Pos Late
100009005	402	52477	165158	Lipid	Plasmalogen	2818	NAMED	ZVVYJAAMWXATNY-PRWZWGSOSA-N	[H][C@](OC(CCCCCCC/C=C\CCCCCCCC)=O)(COP(OCCN)(O)=O)CO/C=C\CCCCCCCCCCCCCC	1-(1-enyl-palmitoyl)-2-oleoyl-GPE (P-16:0/18:1)*	1-(1-enyl-palmitoyl)-2-oleoyl-GPE (P-16:0/18:1)*		24769228	HMDB0011342		52925128	Pos Late
100009007	402	52478	165160	Lipid	Plasmalogen	2824	NAMED	CRBBMHQTIAELIS-KQBBALDBSA-N	[H][C@](OC(CCCCCCC/C=C\CCCCCCCC)=O)(CO[P-](OCC[N+](C)(C)C)([O])=O)CO/C=C\CCCCCCCCCCCCCC	1-(1-enyl-palmitoyl)-2-oleoyl-GPC (P-16:0/18:1)*	1-(1-enyl-palmitoyl)-2-oleoyl-GPC (P-16:0/18:1)*			HMDB0007996		34779384	Pos Late
100009009	402	52682	165449	Lipid	Plasmalogen	2832	NAMED	QLEHHUPUHJPURI-PWYDUFMYSA-N	[H][C@](OC(CCCCCCC/C=C\C/C=C\CCCCC)=O)(COP(OCC[N+](C)(C)C)([O-])=O)CO/C=C\CCCCCCCCCCCCCC	1-(1-enyl-palmitoyl)-2-linoleoyl-GPC (P-16:0/18:2)*	1-(1-enyl-palmitoyl)-2-linoleoyl-GPC (P-16:0/18:2)*		24767486	HMDB0011211		24779386	Pos Late
100009014	402	52689	165459	Lipid	Plasmalogen	2831	NAMED	IOYKZPNDXIIXLN-LOQSCQKMSA-N	[H][C@](OC(CCC/C=C\C/C=C\C/C=C\C/C=C\CCCCC)=O)(COP(OCC[N+](C)(C)C)([O-])=O)CO/C=C\CCCCCCCCCCCCCC	1-(1-enyl-palmitoyl)-2-arachidonoyl-GPC (P-16:0/20:4)*	1-(1-enyl-palmitoyl)-2-arachidonoyl-GPC (P-16:0/20:4)*		24767495	HMDB0011220			Pos Late
100009019	402	57333	210831	Lipid	Plasmalogen	2813	NAMED	GBNPCIWXLWZJGA-ADTCAWDJSA-N	CCCCCCCCCCCCCCCCCCOCC(OC(CCC/C=C/C/C=C/C/C=C/C/C=C/CCCCC)=O)COP([O-])(OCC[N+](C)(C)C)=O	1-stearyl-2-arachidonoyl-GPC (O-18:0/20:4)*	1-stearyl-2-arachidonoyl-GPC (O-18:0/20:4)*						Pos Late
100009028	402	52604	165334	Lipid	Dihydroceramides	3028	NAMED	GCGTXOVNNFGTPQ-JHOUSYSJSA-N	[H][C@](NC(CCCCCCCCCCCCCCC)=O)(CO)[C@@](O)([H])CCCCCCCCCCCCCCC	N-palmitoyl-sphinganine (d18:0/16:0)	N-palmitoyl-sphinganine (d18:0/16:0)	5966-29-0	4446685	HMDB11760		5283572	Pos Late
100009030	402	53010	166340	Lipid	Lactosylceramides (LCER)	3107	NAMED	HLIJNIKSBCIDGO-QKLMXXKVSA-N	O=C(CCCCCCCCCCCCCCC)N[C@@]([C@]([H])(O)/C=C/CCCCCCCCCCCCC)([H])CO[C@H](O1)[C@H](O)[C@@H](O)[C@@H]([C@H]1CO)O[C@H](O2)[C@H](O)[C@@H](O)[C@H]([C@H]2CO)O	lactosyl-N-palmitoyl-sphingosine (d18:1/16:0)	lactosyl-N-palmitoyl-sphingosine (d18:1/16:0)	4201-62-1		HMDB0006750		53477895	Pos Late
100009035	402	52497	165189	Lipid	Phosphatidylcholine (PC)	2289	NAMED	DGBYUHHIADYUMU-UESLNCBNSA-N	O=C(CCCCCCCCCCCCCC)OC[C@]([H])(COP(OCC[N+](C)(C)C)([O-])=O)OC(CCCCCCC/C=C\C/C=C\CCCCC)=O	1-pentadecanoyl-2-linoleoyl-GPC (15:0/18:2)*	1-pentadecanoyl-2-linoleoyl-GPC (15:0/18:2)*		24766615	HMDB0007940		24778664	Pos Late
100009036	402	52499	165191	Lipid	Phosphatidylcholine (PC)	2334	NAMED	SXNXGNVZTLZDHE-IYEJTHTFSA-N	O=C(CCCCCCCCCCCCCCCC)OC[C@]([H])(COP(OCC[N+](C)(C)C)([O-])=O)OC(CCCCCCC/C=C\CCCCCCCC)=O	1-margaroyl-2-oleoyl-GPC (17:0/18:1)*	1-margaroyl-2-oleoyl-GPC (17:0/18:1)*		24822423				Pos Late
100009037	402	52500	165192	Lipid	Phosphatidylcholine (PC)	2335	NAMED	ZSKWZJYUVZYDQU-WESJWMGVSA-N	O=C(CCCCCCCCCCCCCCCC)OC[C@]([H])(COP(OCC[N+](C)(C)C)([O-])=O)OC(CCCCCCC/C=C\C/C=C\CCCCC)=O	1-margaroyl-2-linoleoyl-GPC (17:0/18:2)*	1-margaroyl-2-linoleoyl-GPC (17:0/18:2)*					52922491	Pos Late
100009051	402	52629	165382	Lipid	Phosphatidylcholine (PC)	2347	NAMED	VGSUMLIRUGDCTF-NSMRCOLJSA-N	O=C(CCCCCCCCCCCCCCCCC)OC[C@]([H])(COP(OCC[N+](C)(C)C)([O-])=O)OC(CCCCCC/C=C\C/C=C\C/C=C\CCCCC)=O	1-stearoyl-2-dihomo-linolenoyl-GPC (18:0/20:3n3 or 6)*	1-stearoyl-2-dihomo-linolenoyl-GPC (18:0/20:3n3 or 6)*		24766712	HMDB0008047			Pos Late
100009052	402	52633	165386	Lipid	Diacylglycerol	2925	NAMED	SVXWJFFKLMLOHO-YAIZGCQRSA-N	OC[C@]([H])(OC(CCCCCCC/C=C\C/C=C\CCCCC)=O)COC(CCCCCCCCCCCCCCC)=O	palmitoyl-linoleoyl-glycerol (16:0/18:2) [1]*	palmitoyl-linoleoyl-glycerol (16:0/18:2) [1]*		7822645	HMDB0007103		9543695	Pos Late
100009055	402	52634	165387	Lipid	Diacylglycerol	2926	NAMED	ZKYDYRLDJZZKEU-BCTRXSSUSA-N	CCCCCCCCCCCCCCCC(OCC(O)COC(CCCCCCC/C=C\C/C=C\CCCCC)=O)=O	palmitoyl-linoleoyl-glycerol (16:0/18:2) [2]*	palmitoyl-linoleoyl-glycerol (16:0/18:2) [2]*			HMDB0007103		131801744	Pos Late
100009056	209	52743	166412	Nucleotide	Dinucleotide	4315	NAMED	HQXUOLIEBGPXRE-VMIOUTBZSA-N	O[C@H]([C@@H]1OP(OC[C@H]2O[C@@H](N(C=CC3=O)C(N3)=O)[C@H](O)[C@@H]2O)(O)=O)[C@@H](O[C@@H]1CO)N4C(N=C(N)NC5=O)=C5N=C4	(3'-5')-guanylyluridine	(3'-5')-guanylyluridine	4785-07-3	32821064			145459101	Neg
100009057	209	52742	166411	Nucleotide	Dinucleotide	4317	NAMED	BJDSHVBWORJTID-VMIOUTBZSA-N	O[C@H]([C@@H]1O)[C@@H](O[C@@H]1COP(O[C@@H]([C@H]2O)[C@H](O[C@H]2N(C=CC3=O)C(N3)=O)CO)(O)=O)N4C(N=C(N)NC5=O)=C5N=C4	(3'-5')-uridylylguanosine	(3'-5')-uridylylguanosine	3474-04-2	96654			107394	Neg
100009058	209	52741	166410	Nucleotide	Dinucleotide	4318	NAMED	KXSPLNAXPMVUEC-NCOIDOBVSA-N	O[C@H]1[C@H](N(C=CC2=O)C(N2)=O)O[C@H](CO)[C@H]1OP(OC[C@H]3O[C@@H](N(C=CC4=O)C(N4)=O)[C@H](O)[C@@H]3O)(O)=O	(3'-5')-uridylyluridine	(3'-5')-uridylyluridine	2415-43-2	92384			145459105	Neg
100009059	209	52739	166408	Nucleotide	Dinucleotide	4319	NAMED	SWTWQWKNQDDGCS-UHFFFAOYSA-N	OC1C(C(CO)OC1N(C=C2)C(N([H])C2=O)=O)OP(OCC(C(C3O)O)OC3N4C5=NC=NC(N([H])[H])=C5N=C4)(O)=O	(3'-5')-uridylyladenosine	(3'-5')-uridylyladenosine	3256-24-4	240299			92951	Neg
100009060	209	52740	166409	Nucleotide	Dinucleotide	4307	NAMED	RNNPIPQLZRGXIG-KPKSGTNCSA-N	O[C@H]([C@@H]1OP(OC[C@H]2O[C@@H](N(C=CC3=O)C(N3)=O)[C@H](O)[C@@H]2O)(O)=O)[C@@H](O[C@@H]1CO)N4C(N=CN=C5N)=C5N=C4	(3'-5')-adenylyluridine	(3'-5')-adenylyluridine	3051-84-1	100483			145459093	Neg
100009061	209	52744	166414	Nucleotide	Dinucleotide	4309	NAMED	ZLVJWOGZEAIPAO-KPKSGTNCSA-N	O[C@H]([C@@H]1O)[C@@H](O[C@@H]1COP(O[C@@H]([C@H]2O)[C@H](O[C@H]2N(C=CC(N)=N3)C3=O)CO)(O)=O)N4C(N=CN=C5N)=C5N=C4	(3'-5')-cytidylyladenosine	(3'-5')-cytidylyladenosine	2382-66-3	82640			91519	Neg
100009062	209	52753	166413	Nucleotide	Dinucleotide	4305	NAMED	NHEPQPHJXSVOGF-KPKSGTNCSA-N	O[C@H]([C@@H]1OP(OC[C@H]2O[C@@H](N(C=CC(N)=N3)C3=O)[C@H](O)[C@@H]2O)(O)=O)[C@@H](O[C@@H]1CO)N4C(N=CN=C5N)=C5N=C4	(3'-5')-adenylylcytidine	(3'-5')-adenylylcytidine	4833-63-0	9050769			10875494	Neg
100009063	209	52745	166415	Nucleotide	Dinucleotide	4311	NAMED	CTMZLDSMFCVUNX-VMIOUTBZSA-N	O[C@H]([C@@H]1O)[C@@H](O[C@@H]1COP(O[C@@H]([C@H]2O)[C@H](O[C@H]2N(C=CC(N)=N3)C3=O)CO)(O)=O)N4C(N=C(N)NC5=O)=C5N=C4	(3'-5')-cytidylylguanosine	(3'-5')-cytidylylguanosine	2382-65-2	58611			65101	Neg
100009064	209	52746	166416	Nucleotide	Dinucleotide	4314	NAMED	DQTQQHQGSZWEMR-VMIOUTBZSA-N	O[C@H]([C@@H]1OP(OC[C@H]2O[C@@H](N(C=CC(N)=N3)C3=O)[C@H](O)[C@@H]2O)(O)=O)[C@@H](O[C@@H]1CO)N4C(N=C(N)NC5=O)=C5N=C4	(3'-5')-guanylylcytidine	(3'-5')-guanylylcytidine	4785-04-0	96791			145459099	Neg
100009066	305	52669	165429	Lipid	Phosphatidylinositol (PI)	2552	NAMED	PDLAMJKMOKWLAJ-KTBSNPQYSA-N	O=C(CCCCCCCCCCCCCCC)OC[C@@]([H])(OC(CCCCCCC/C=C\CCCCCCCC)=O)COP(O[C@H]1[C@H](O)[C@@H](O)[C@H](O)[C@@H](O)[C@H]1O)(O)=O	1-palmitoyl-2-oleoyl-GPI (16:0/18:1)*	1-palmitoyl-2-oleoyl-GPI (16:0/18:1)*		24767668	HMDB0009783		71296232	Polar
100009069	402	52677	165443	Lipid	Plasmalogen	2819	NAMED	LJVXDBWIBQQKFU-CCJYEBHUSA-N	[H][C@](OC(CCCCCCC/C=C\C/C=C\CCCCC)=O)(COP(OCCN)(O)=O)CO/C=C\CCCCCCCCCCCCCC	1-(1-enyl-palmitoyl)-2-linoleoyl-GPE (P-16:0/18:2)*	1-(1-enyl-palmitoyl)-2-linoleoyl-GPE (P-16:0/18:2)*		24769229	HMDB0011343		52925127	Pos Late
100009076	402	52684	165451	Lipid	Phosphatidylcholine (PC)	2306	NAMED	JMAYDGBZRHQJAT-QWFQJEORSA-N	O=C(CCCCCCCCCCCCCCC)OC[C@]([H])(COP(OCC[N+](C)(C)C)([O-])=O)OC(CCCCCCC/C=C\C/C=C\C/C=C\CC)=O	1-palmitoyl-2-alpha-linolenoyl-GPC (16:0/18:3n3)*	1-palmitoyl-2-alpha-linolenoyl-GPC (16:0/18:3n3)*		24766646	HMDB0007975		24778702	Pos Late
100009078	402	52687	165457	Lipid	Phosphatidylethanolamine (PE)	2462	NAMED	GKAFCSRKMWFPSJ-RJXNKANHSA-N	O=C(CCCCCCC/C=C\CCCCCCCC)OC[C@]([H])(COP(OCCN)(O)=O)OC(CCCCCCC/C=C\C/C=C\CCCCC)=O	1-oleoyl-2-linoleoyl-GPE (18:1/18:2)*	1-oleoyl-2-linoleoyl-GPE (18:1/18:2)*		7825703	HMDB0005349		9546753	Pos Late
100009122	402	53194	166624	Lipid	Phosphatidylcholine (PC)	2290	NAMED	ZSWHHKKYMMYPPD-MSZSINMWSA-N	O=C(CCCCCCCCCCCCCC)OC[C@]([H])(COP(OCC[N+](C)(C)C)([O-])=O)OC(CCC/C=C\C/C=C\C/C=C\C/C=C\CCCCC)=O	1-pentadecanoyl-2-arachidonoyl-GPC (15:0/20:4)*	1-pentadecanoyl-2-arachidonoyl-GPC (15:0/20:4)*		24766624	HMDB0007949		52922330	Pos Late
100009124	402	53193	166623	Lipid	Phosphatidylcholine (PC)	2336	NAMED	MHUZXLUKTLNHIX-GUNPMBPGSA-N	O=C(CCCCCCCCCCCCCCCC)OC[C@]([H])(COP(OCC[N+](C)(C)C)([O-])=O)OC(CCC/C=C\C/C=C\C/C=C\C/C=C\CCCCC)=O	1-margaroyl-2-arachidonoyl-GPC (17:0/20:4)*	1-margaroyl-2-arachidonoyl-GPC (17:0/20:4)*		24822197				Pos Late
100009130	402	52697	165470	Lipid	Phosphatidylcholine (PC)	2376	NAMED	FPEVDFOXMCHLKL-KFDYCXSYSA-N	O=C(CCCCCCC/C=C\CCCCCCCC)OC[C@]([H])(COP(OCC[N+](C)(C)C)([O-])=O)OC(CC/C=C\C/C=C\C/C=C\C/C=C\C/C=C\C/C=C\CC)=O	1-oleoyl-2-docosahexaenoyl-GPC (18:1/22:6)*	1-oleoyl-2-docosahexaenoyl-GPC (18:1/22:6)*		24766785	HMDB0008123		24778955	Pos Late
100009131	402	52710	165488	Lipid	Phosphatidylcholine (PC)	2383	NAMED	ZZSZQATYGVHNLZ-PUMLCSCDSA-N	O=C(CCCCCCC/C=C\C/C=C\CCCCC)OC[C@]([H])(COP(OCC[N+](C)(C)C)([O-])=O)OC(CCC/C=C\C/C=C\C/C=C\C/C=C\CCCCC)=O	1-linoleoyl-2-arachidonoyl-GPC (18:2/20:4n6)*	1-linoleoyl-2-arachidonoyl-GPC (18:2/20:4n6)*		24766809	HMDB0008147	C05208	24778979	Pos Late
100009134	402	53175	166600	Lipid	Plasmalogen	2810	NAMED	IQACMFWAGALEAQ-WESJWMGVSA-N	[H][C@](OC(CCCCCCC/C=C\C/C=C\CCCCC)=O)(COP(OCC[N+](C)(C)C)([O-])=O)COCCCCCCCCCCCCCCCC	1-palmityl-2-linoleoyl-GPC (O-16:0/18:2)*	1-palmityl-2-linoleoyl-GPC (O-16:0/18:2)*		4947190	HMDB0011151		6443157	Pos Late
100009139	402	53195	166625	Lipid	Phosphatidylcholine (PC)	2284	NAMED	SRQSAJRUMDQMMS-NLDJLLEISA-N	O=C(CCCCCCCCCCCCC)OC[C@]([H])(COP(OCC[N+](C)(C)C)([O-])=O)OC(CCC/C=C\C/C=C\C/C=C\C/C=C\CCCCC)=O	1-myristoyl-2-arachidonoyl-GPC (14:0/20:4)*	1-myristoyl-2-arachidonoyl-GPC (14:0/20:4)*		24766559	HMDB0007883		24778634	Pos Late
100009141	402	52699	165472	Lipid	Phosphatidylcholine (PC)	2355	NAMED	MAAMGQXOTCBPFS-JPGWWKBXSA-N	O=C(CCCCCCCCCCCCCCCCC)OC[C@]([H])(COP(OCC[N+](C)(C)C)([O-])=O)OC(CCCCC/C=C\C/C=C\C/C=C\C/C=C\C/C=C\CC)=O	1-stearoyl-2-docosapentaenoyl-GPC (18:0/22:5n3)*	1-stearoyl-2-docosapentaenoyl-GPC (18:0/22:5n3)*		24766720	HMDB0008056		24778873	Pos Late
100009146	402	55061	208175	Lipid	Phosphatidylcholine (PC)	2354	NAMED	AXZGUCXCTZMPTR-UVGACIQRSA-N	O=C(CCCCCCCCCCCCCCCCC)OC[C@]([H])(COP(OCC[N+](C)(C)C)([O-])=O)OC(CCCCC/C=C\C/C=C\C/C=C\C/C=C\CCCCC)=O	1-stearoyl-2-adrenoyl-GPC (18:0/22:4)*	1-stearoyl-2-adrenoyl-GPC (18:0/22:4)*		24766718	HMDB0008054		24778868	Pos Late
100009147	402	52703	165476	Lipid	Lysoplasmalogen	2850	NAMED	XKBJVQHMEXMFDZ-AREMUKBSSA-N	[H][C@](O)(COP(OCC[N+](C)(C)C)([O-])=O)COCCCCCCCCCCCCCCCCCC	1-stearyl-GPC (O-18:0)*	1-stearyl-GPC (O-18:0)*		2015318	HMDB0011149	C04317	2733532	Pos Late
100009198	402	61501	217716	Lipid	Lysoplasmalogen	2851	NAMED	JIJGULMDDZORPH-HSZRJFAPSA-N	[H][C@](O)(COP(OCCN)(O)=O)COCCCCCCCCCCCCCCCCCC	1-stearyl-GPE (O-18:0)*	1-stearyl-GPE (O-18:0)*		24823081			46891690	Pos Late
100009204	402	57341	210842	Lipid	Phosphatidylethanolamine (PE)	2422	NAMED	SLKDGVPOSSLUAI-PGUFJCEWSA-N	O=C(CCCCCCCCCCCCCCC)OC[C@]([H])(COP(OCCN)(O)=O)OC(CCCCCCCCCCCCCCC)=O	1,2-dipalmitoyl-GPE (16:0/16:0)*	1,2-dipalmitoyl-GPE (16:0/16:0)*		393103	HMDB0008923		445468	Pos Late
100009215	402	57336	210835	Lipid	Phosphatidylethanolamine (PE)	2452	NAMED	XJPVAWWHABLYPE-KPRICRNFSA-N	O=C(CCCCCCCCCCCCCCCCC)OC[C@]([H])(COP(OCCN)(O)=O)OC(CCCCCC/C=C\C/C=C\C/C=C\CCCCC)=O	1-stearoyl-2-dihomo-linolenoyl-GPE (18:0/20:3n3 or 6)*	1-stearoyl-2-dihomo-linolenoyl-GPE (18:0/20:3n3 or 6)*		24768480	HMDB0009002		52924903	Pos Late
100009217	402	53174	166599	Lipid	Phosphatidylethanolamine (PE)	2470	NAMED	SSCDRSKJTAQNNB-DWEQTYCFSA-N	O=C(CCCCCCC/C=C\C/C=C\CCCCC)OC[C@]([H])(COP(OCCN)(O)=O)OC(CCCCCCC/C=C\C/C=C\CCCCC)=O	1,2-dilinoleoyl-GPE (18:2/18:2)*	1,2-dilinoleoyl-GPE (18:2/18:2)*		7825762	HMDB0009093		9546812	Pos Late
100009227	209	54885	207774	Lipid	Lysophospholipid	2733	NAMED	VEEHTGYBVMTAAF-RFFZIGDUSA-N	[H][C@@](CO)(O)COP(OC[C@]([H])(O)COC(CCCCCCC/C=C\C/C=C\CCCCC)=O)(O)=O	1-linoleoyl-GPG (18:2)*	1-linoleoyl-GPG (18:2)*			HMDB0240600			Neg
100009232	400	53231	179281	Xenobiotics	Chemical	6263	NAMED	DZLNHFMRPBPULJ-VKHMYHEASA-N	O=C(O)[C@]1(NCSC1)[H]	thioproline	thioproline	34592-47-4	84120	HMDB0062164		93176	Pos Early
100009233	402	52944	166270	Lipid	Fatty Acid Metabolism (Acyl Choline)	1961	NAMED	UFQZDKMTMXCDBP-UHFFFAOYSA-N	C[N+](C)(C)CCOC(CCCCCCCCCCCCCC[CH2-])=O	palmitoylcholine	palmitoylcholine		133731	HMDB0240592		151731	Pos Late
100009239	305	54724	207379	Energy	TCA Cycle	1462	NAMED	UKZDIMBDWHZXOK-UHFFFAOYSA-N	OC(C(C1)C(C(O)=O)OC1=O)=O	isocitric lactone	isocitric lactone	4702-32-3	88729			98259	Polar
100009271	400	52984	166220	Lipid	Fatty Acid Metabolism (Acyl Carnitine, Hydroxy)	1938	NAMED	UEFRDQSMQXDWTO-UHFFFAOYSA-N	CC(O)CC(OC(C[N+](C)(C)C)CC([O-])=O)=O	(S)-3-hydroxybutyrylcarnitine	(S)-3-hydroxybutyrylcarnitine			HMDB0013127		71464477	Pos Early
100009272	402	53013	166346	Lipid	Hexosylceramides (HCER)	3077	NAMED	VJLLLMIZEJJZTE-NNTBDIJYSA-N	[H][C@](O)([C@@](NC(CCCCCCCCCCCCCCC)=O)(CO[C@@H]1O[C@H](CO)[C@@H](O)[C@H](O)[C@H]1O)[H])/C=C/CCCCCCCCCCCCC	glycosyl-N-palmitoyl-sphingosine (d18:1/16:0)	glycosyl-N-palmitoyl-sphingosine (d18:1/16:0)						Pos Late
100009331	402	53260	179345	Lipid	Fatty Acid Metabolism (Acyl Choline)	1962	NAMED	GFSSJDJAEKYAGX-UHFFFAOYSA-N	O=C(CCCCCCC/[C-]=C/CCCCCCCC)OCC[N+](C)(C)C	oleoylcholine	oleoylcholine			HMDB0240596		59040790	Pos Late
100009343	402	53176	166602	Lipid	Phosphatidylcholine (PC)	2378	NAMED	HZGAVPNEGHQJID-UNBCHYIMSA-N	O=C(CCCCCCC/C=C\C/C=C\CCCCC)OC[C@]([H])(COP(OCC[N+](C)(C)C)([O-])=O)OC(CCCCCCC/C=C\C/C=C\C/C=C\CC)=O	1-linoleoyl-2-linolenoyl-GPC (18:2/18:3)*	1-linoleoyl-2-linolenoyl-GPC (18:2/18:3)*		24766802	HMDB0008141		52922731	Pos Late
100009393	209	57651	212701	Lipid	Long Chain Polyunsaturated Fatty Acid (n3 and n6)	1569	NAMED	KBGYPXOSNDMZRV-PDBXOOCHSA-N	CC/C=C\C/C=C\C/C=C\CCCCCC(O)=O	hexadecatrienoate (16:3n3)	hexadecatrienoate (16:3n3)	7561-64-0	4471853			91820460	Neg
100009394	209	57652	212703	Lipid	Long Chain Polyunsaturated Fatty Acid (n3 and n6)	1584	NAMED	WPJGPAAPSBVXNU-HZJYTTRNSA-N	CCCCC/C=C\C/C=C\CCCCCC(O)=O	hexadecadienoate (16:2n6)	hexadecadienoate (16:2n6)	28290-73-5	13628094	HMDB0000477		13932172	Neg
100009403	209	53220	178788	Lipid	Monoacylglycerol	2882	NAMED	DFRRSBYSSXKROX-GABUGCEHSA-N	OC[C@@](O)([H])COC(CCC/C=C\C/C=C\C/C=C\C/C=C\C/C=C\CC)=O	1-eicosapentaenoylglycerol (20:5)*	1-eicosapentaenoylglycerol (20:5)*		24765798	HMDB11580		53480988	Neg
100009406	402	53223	178791	Lipid	Fatty Acid Metabolism (Acyl Carnitine, Monounsaturated)	1903	NAMED	JFAGPSOZZSTLRF-KHPPLWFESA-N	O=C(OC(CC([O-])=O)C[N+](C)(C)C)CCCCCCC/C=C\CCCCCC	palmitoleoylcarnitine (C16:1)*	palmitoleoylcarnitine (C16:1)*		28639183	HMDB0013207		71464547	Pos Late
100010853	400	55014	208462	Amino Acid	Glutamate Metabolism	68	NAMED	RLYZAJHMBJUMAP-YFKPBYRVSA-N	O=C(N[C@@H](CCC(N)=O)C(O)=O)CCC(O)=O	succinylglutamine	succinylglutamine						Pos Early
100010873	402	54897	207800	Lipid	Galactosyl Glycerolipids	2998	NAMED	MUUBILNSVLPLLL-WVZYQCMWSA-N	O=C(CCCCCCC/C=C/C/C=C/CCCCC)OCC(OC(CCCCCCC/C=C/C/C=C/CCCCC)=O)COC(C1O)OC(C(C1O)O)COC(C2O)OC(C(C2O)O)CO	1,2-dilinoleoyl-digalactosylglycerol (18:2/18:2)*	1,2-dilinoleoyl-digalactosylglycerol (18:2/18:2)*		24785309				Pos Late
100010874	402	54887	207799	Lipid	Galactosyl Glycerolipids	2990	NAMED	QZXMUPATKGLZAP-XZBBILGWSA-N	O=C(CCCCCCCCCCCCCCC)OCC(OC(CCCCCCC/C=C/C/C=C/CCCCC)=O)COC(C1O)OC(C(C1O)O)COC(C2O)OC(C(C2O)O)CO	1-palmitoyl-2-linoleoyl-digalactosylglycerol (16:0/18:2)*	1-palmitoyl-2-linoleoyl-digalactosylglycerol (16:0/18:2)*		24785221				Pos Late
100010879	402	54899	207803	Lipid	Galactosyl Glycerolipids	2999	NAMED	BROOMPUVDPTGEG-JLHGMIPQSA-N	O[C@H]([C@H]1O)[C@H]([C@@H](CO)O[C@H]1OCC(COC(CCCCCCC/C=C/C/C=C/CCCCC)=O)OC(CCCCCCC/C=C/C/C=C/CCCCC)=O)O	1,2-dilinoleoyl-galactosylglycerol (18:2/18:2)*	1,2-dilinoleoyl-galactosylglycerol (18:2/18:2)*		5019375			6535011	Pos Late
100010881	209	62376	219517	Lipid	Galactosyl Glycerolipids	3008	NAMED	LBHUIJRTHBBWHP-HJFVYBCQSA-N	O[C@H]([C@H]1O)[C@H]([C@@H](CO)O[C@H]1OCC(COC(CCCCCCC/C=C\C/C=C\CCCCC)=O)O)O	1-linoleoyl-galactosylglycerol (18:2)*	1-linoleoyl-galactosylglycerol (18:2)*		4478394			5320254	Neg
100010885	209	62372	219513	Lipid	Galactosyl Glycerolipids	3004	NAMED	DWKQIHQQZYILDB-DISYYVGZSA-N	O[C@H]([C@H]1O)[C@H]([C@@H](CO)O[C@H]1OC[C@@H](COC(CCCCCCCCCCCCCCC)=O)O)O	1-palmitoyl-galactosylglycerol (16:0)*	1-palmitoyl-galactosylglycerol (16:0)*		8588782			10413348	Neg
100010887	209	62377	219518	Lipid	Galactosyl Glycerolipids	3014	NAMED	UHISGSDYAIIBMO-OCOVFIGMSA-N	O[C@H]([C@@H]([C@H]1O)O)[C@@H](CO[C@H]([C@@H]([C@H]2O)O)O[C@H](CO)[C@@H]2O)O[C@H]1OCC(COC(CCCCCCC/C=C\C/C=C\CCCCC)=O)O	1-linoleoyl-digalactosylglycerol (18:2)*	1-linoleoyl-digalactosylglycerol (18:2)*		4476438			5317594	Neg
100010890	209	62374	219515	Lipid	Galactosyl Glycerolipids	3012	NAMED	OQWOKDQAPBSVGH-PPHVPUNMSA-N	O[C@@H]1[C@H](O)[C@@H](O)[C@@H](OC[C@H](O)COC(CCCCCCCCCCCCCCC)=O)O[C@@H]1CO[C@H]2O[C@H](CO)[C@H](O)[C@H](O)[C@H]2O	1-palmitoyl-digalactosylglycerol (16:0)*	1-palmitoyl-digalactosylglycerol (16:0)*						Neg
100010893	402	54901	207805	Lipid	Galactosyl Glycerolipids	2991	NAMED	QOCWWAJCODFCIV-OSTDEYQUSA-N	CCCCC/C=C\C/C=C\CCCCCCCC(OC[C@@H](OC(CCCCCCCCCCCCCCC)=O)CO[C@H](O[C@@H]1CO)[C@H](O)[C@@H](O)[C@H]1O)=O	1-palmitoyl-2-linoleoyl-galactosylglycerol (16:0/18:2)*	1-palmitoyl-2-linoleoyl-galactosylglycerol (16:0/18:2)*		23326991				Pos Late
100010895	400	57554	211532	Nucleotide	Pyrimidine Metabolism, Cytidine containing	4284	NAMED	RFCQJGFZUQFYRF-ZOQUXTDFSA-N	O=C1N(C=CC(N)=N1)[C@@H]([C@H](OC)[C@@H]2O)O[C@@H]2CO	2'-O-methylcytidine	2'-O-methylcytidine	2140-72-9	133067			150971	Pos Early
100010896	209	57655	212709	Nucleotide	Pyrimidine Metabolism, Uracil containing	4243	NAMED	SXUXMRMBWZCMEN-ZOQUXTDFSA-N	CO[C@@H]1[C@@H]([C@H](O[C@H]1N2C=CC(NC2=O)=O)CO)O	2'-O-methyluridine	2'-O-methyluridine	2140-76-3	92343	HMDB0240328		102212	Neg
100010901	400	55015	208464	Peptide	Gamma-glutamyl Amino Acid	656	NAMED	LNLLNTMHVMIMOG-YUMQZZPRSA-N	O=C(N[C@@H](CCCCN)C(O)=O)CC[C@H](N)C(O)=O	gamma-glutamyl-alpha-lysine	gamma-glutamyl-alpha-lysine		58747			65254	Pos Early
100010919	402	54946	208031	Lipid	Diacylglycerol	2943	NAMED	AFSHUZFNMVJNKX-CLFAGFIQSA-N	OCC(OC(CCCCCCC/C=C\CCCCCCCC)=O)COC(CCCCCCC/C=C\CCCCCCCC)=O	oleoyl-oleoyl-glycerol (18:1/18:1) [2]*	oleoyl-oleoyl-glycerol (18:1/18:1) [2]*			HMDB0007218		9543716	Pos Late
100010922	402	54955	208040	Lipid	Diacylglycerol	2960	NAMED	KRECEGQUDDMNAQ-MYBRWWDOSA-N	OC[C@](OC(CCC/C=C\C/C=C\C/C=C\C/C=C\CCCCC)=O)(COC(CCCCCCC/C=C\C/C=C\CCCCC)=O)[H]	linoleoyl-arachidonoyl-glycerol (18:2/20:4) [1]*	linoleoyl-arachidonoyl-glycerol (18:2/20:4) [1]*			HMDB0007257		9543796	Pos Late
100010923	402	54956	208041	Lipid	Diacylglycerol	2961	NAMED	KRECEGQUDDMNAQ-MYBRWWDOSA-N	OC[C@](COC(CCCCCCC/C=C\C/C=C\CCCCC)=O)([H])OC(CCC/C=C\C/C=C\C/C=C\C/C=C\CCCCC)=O	linoleoyl-arachidonoyl-glycerol (18:2/20:4) [2]*	linoleoyl-arachidonoyl-glycerol (18:2/20:4) [2]*			HMDB0007257		9543796	Pos Late
100010926	402	54963	208048	Lipid	Diacylglycerol	2952	NAMED	ZDBLXLQFRZTIIU-ZPNZQGKLSA-N	OC[C@](OC(CCCC/C=C/C/C=C\C/C=C\CCCCC)=O)(COC(CCCCCCC/C=C\C/C=C\CCCCC)=O)[H]	linoleoyl-linolenoyl-glycerol (18:2/18:3) [1]*	linoleoyl-linolenoyl-glycerol (18:2/18:3) [1]*			HMDB0007249		14275409	Pos Late
100010927	402	54964	208049	Lipid	Diacylglycerol	2953	NAMED	ZDBLXLQFRZTIIU-ZPNZQGKLSA-N	OC[C@](COC(CCCCCCC/C=C\C/C=C\CCCCC)=O)([H])OC(CCCC/C=C/C/C=C\C/C=C\CCCCC)=O	linoleoyl-linolenoyl-glycerol (18:2/18:3) [2]*	linoleoyl-linolenoyl-glycerol (18:2/18:3) [2]*			HMDB0007250		9543737	Pos Late
100010928	402	54949	208034	Lipid	Diacylglycerol	2964	NAMED	GPMAAGRGFWBOSO-KLJRXRINSA-N	CCCCC/C=C/C/C=C/CCCCCCCC(OCC(OC(CC/C=C/C/C=C/C/C=C/C/C=C/C/C=C/C/C=C/CC)=O)CO)=O	linoleoyl-docosahexaenoyl-glycerol (18:2/22:6) [1]*	linoleoyl-docosahexaenoyl-glycerol (18:2/22:6) [1]*			HMDB0007266		9543899	Pos Late
100010929	402	54950	208035	Lipid	Diacylglycerol	2965	NAMED	GPMAAGRGFWBOSO-KLJRXRINSA-N	CCCCC/C=C/C/C=C/CCCCCCCC(OCC(CO)OC(CC/C=C/C/C=C/C/C=C/C/C=C/C/C=C/C/C=C/CC)=O)=O	linoleoyl-docosahexaenoyl-glycerol (18:2/22:6) [2]*	linoleoyl-docosahexaenoyl-glycerol (18:2/22:6) [2]*			HMDB0007266		9543899	Pos Late
100010930	402	54967	208052	Lipid	Diacylglycerol	2930	NAMED	BHGPPCIWDXQOMA-HZFIRFLSSA-N	CCCCCC/C=C/CCCCCCCC(OCC(OC(CCCCCCC/C=C/C/C=C/CCCCC)=O)CO)=O	palmitoleoyl-linoleoyl-glycerol (16:1/18:2) [1]*	palmitoleoyl-linoleoyl-glycerol (16:1/18:2) [1]*			HMDB0007132		9543699	Pos Late
100010937	402	54961	208046	Lipid	Diacylglycerol	2959	NAMED	LWXLWRXRJKMNLM-XBUMEPTLSA-N	CCCCCCCC/C=C/CCCCCCCC(OCC(OC(CCC/C=C/C/C=C/C/C=C/C/C=C/CCCCC)=O)CO)=O	oleoyl-arachidonoyl-glycerol (18:1/20:4) [2]*	oleoyl-arachidonoyl-glycerol (18:1/20:4) [2]*			HMDB0007228		9543786	Pos Late
100010939	402	54965	208050	Lipid	Diacylglycerol	2927	NAMED	YFBCIDURFTWKDQ-JNNNPDOGSA-N	CCCCCCCCCCCCCCCC(OCC(OC(CCCC/C=C/C/C=C/C/C=C/CCCCC)=O)CO)=O	palmitoyl-linolenoyl-glycerol (16:0/18:3) [2]*	palmitoyl-linolenoyl-glycerol (16:0/18:3) [2]*			HMDB0007104,HMDB0007105		348277338,348277337	Pos Late
100010940	402	54966	208051	Lipid	Diacylglycerol	2908	NAMED	BHGPPCIWDXQOMA-HZFIRFLSSA-N	CCCCCC/C=C/CCCCCCCC(OCC(OC(CCCCCCC/C=C/C/C=C/CCCCC)=O)CO)=O	diacylglycerol (16:1/18:2 [2], 16:0/18:3 [1])*	diacylglycerol (16:1/18:2 [2], 16:0/18:3 [1])*						Pos Late
100010941	402	54968	208053	Lipid	Diacylglycerol	2950	NAMED	MQGBAQLIFKSMEM-WVZYQCMWSA-N	CCCCC/C=C/C/C=C/CCCCCCCC(OCC(OC(CCCCCCC/C=C/C/C=C/CCCCC)=O)CO)=O	linoleoyl-linoleoyl-glycerol (18:2/18:2) [1]*	linoleoyl-linoleoyl-glycerol (18:2/18:2) [1]*			HMDB0007248		9543729	Pos Late
100010942	402	54969	208054	Lipid	Diacylglycerol	2951	NAMED	MQGBAQLIFKSMEM-WVZYQCMWSA-N	CCCCC/C=C/C/C=C/CCCCCCCC(OCC(OC(CCCCCCC/C=C/C/C=C/CCCCC)=O)CO)=O	linoleoyl-linoleoyl-glycerol (18:2/18:2) [2]*	linoleoyl-linoleoyl-glycerol (18:2/18:2) [2]*			HMDB0007248		9543729	Pos Late
100010962	402	55007	208108	Lipid	Lysoplasmalogen	2848	NAMED	OKXWJISJKQKUTN-OAQYLSRUSA-N	[H][C@](O)(COP(OCCN)(O)=O)COCCCCCCCCCCCCCCCC	1-palmityl-GPE (O-16:0)*	1-palmityl-GPE (O-16:0)*		24823080				Pos Late
100015586	402	57332	210830	Lipid	Plasmalogen	2807	NAMED	WOTHHEHCEYHCFE-LDLOPFEMSA-N	[H][C@](OC(CCCCCCCCCCCCCCC)=O)(COP(OCC[N+](C)(C)C)([O-])=O)COCCCCCCCCCCCCCCCC	1-palmityl-2-palmitoyl-GPC (O-16:0/16:0)*	1-palmityl-2-palmitoyl-GPC (O-16:0/16:0)*		128719			145911	Pos Late
100015637	209	57663	212725	Lipid	Fatty Acid, Monohydroxy	1992	NAMED	RPGJJWLCCOPDAZ-UHFFFAOYSA-N	CCCCCCCCCCCCCCCCCCCCC(O)C(O)=O	2-hydroxybehenate	2-hydroxybehenate		167899	HMDB0061660		193484	Neg
100015638	209	61698	217999	Lipid	Fatty Acid, Monohydroxy	1994	NAMED	UFOOFOUFKSIFCD-KTKRTIGZSA-N	OC(C(O)=O)CCCCCCCCCCCC/C=C\CCCCCCCC	2-hydroxynervonate*	2-hydroxynervonate*		4472208			5312783	Neg
100015641	209	57664	212727	Lipid	Endocannabinoid	2214	NAMED	MBDKGXAMSZIDKF-KTKRTIGZSA-N	CCCCCCCC/C=C\CCCCCCCC(NC(C(O)=O)CO)=O	N-oleoylserine	N-oleoylserine		21466990			44190514	Neg
100015642	402	57697	213187	Lipid	Ceramides	3042	NAMED	YWZGQPJRQXHVQX-HOXYDHSRSA-N	O[C@@H]([C@H](CO)NC(C(O)CCCCCCCCCCCCCC)=O)/C=C/CCCCCCCCCCCCC	N-(2-hydroxypalmitoyl)-sphingosine (d18:1/16:0(2OH))	N-(2-hydroxypalmitoyl)-sphingosine (d18:1/16:0(2OH))	34839-02-6	30786072			72715801	Pos Late
100015643	402	57426	211079	Lipid	Sphingolipid Synthesis	3021	NAMED	KWDXKYNWAKMLKK-YQMRQDNGSA-N	OC(/C=C/CCCCCCCC/C=C\CCC)C(CO)N([H])[H]	sphingadienine	sphingadienine	25696-03-1	4952479			6449795	Pos Late
100015655	402	57390	210938	Lipid	Fatty Acid Hydroxyl Fatty Acid	1642	NAMED	IKFIVOAPLOWJFQ-XVTLYKPTSA-N	CCCCCCC(OC(CCCCCCC/C=C\C/C=C\CCCCC)=O)CCCCCCCCCCC(O)=O	LAHSA (18:2/OH-18:0)*	LAHSA (18:2/OH-18:0)*						Pos Late
100015656	209	57392	210940	Lipid	Fatty Acid, Monohydroxy	2043	NAMED	RGRPPOXMMMSPAK-UHFFFAOYSA-N	OC(C(CCCCCCCCCCCCCCCC)OS(=O)(O)=O)=O	hydroxystearate sulfate	hydroxystearate sulfate						Neg
100015666	400	57404	211020	Lipid	Phospholipid Metabolism	2259	NAMED	ZWZWYGMENQVNFU-AKGZTFGVSA-N	OC([C@@H](N)COP(OCC(CO)O)(O)=O)=O	glycerophosphoserine*	glycerophosphoserine*		2339060			3081457	Pos Early
100015724	402	57427	211080	Lipid	Sphingosines	3188	NAMED	RBEJCQPPFCKTRZ-LHMZYYNSSA-N	OC[C@H](N)[C@H](O)/C=C/CCCCCCCCCCCC	heptadecasphingosine (d17:1)	heptadecasphingosine (d17:1)	6918-48-5	4446670			5283557	Pos Late
100015735	402	57432	211086	Lipid	Ceramides	3066	NAMED	ZKRPGPZHULJLKJ-IMVLJIQESA-N	OC(/C=C/CCCCCCCCCCCCC)C(CO)NC(CCCCCCCCCCCCC)=O	ceramide (d18:1/14:0, d16:1/16:0)*	ceramide (d18:1/14:0, d16:1/16:0)*			HMDB0240681,HMDB0011773			Pos Late
100015737	402	57434	211088	Lipid	Ceramides	3067	NAMED	ICWGMOFDULMCFL-SJCQXOIGSA-N	OC(/C=C/CCCCCCCCCCCCC)C(CO)NC(CCCCCCCCCCCCCCCC)=O	ceramide (d18:1/17:0, d17:1/18:0)*	ceramide (d18:1/17:0, d17:1/18:0)*			HMDB0240683,HMDB0240678			Pos Late
100015744	402	57443	211097	Lipid	Ceramides	3071	NAMED	QMVWGDBKESWTON-OQKRWUNJSA-N	CCCCCCCCCCCCC/C=C/C(O)C(NC(CCC/C=C/CC/C=C/CCCCCCCCCCCCCC)=O)CO	ceramide (d18:2/24:1, d18:1/24:2)*	ceramide (d18:2/24:1, d18:1/24:2)*			HMDB0240679,HMDB0240680			Pos Late
100015759	402	57464	211120	Lipid	Fatty Acid Metabolism (Acyl Choline)	1968	NAMED	WYVHUXGFCVDOEA-UHFFFAOYSA-N	C[N+](C)(C)C[CH-]OC(CCCCCCCCCCCCCCCCC)=O	stearoylcholine*	stearoylcholine*			HMDB0240648		90111	Pos Late
100015760	402	57463	211119	Lipid	Fatty Acid Metabolism (Acyl Choline)	1966	NAMED	GVYIAXNFCSAJSK-OKLKQMLOSA-N	C[N+](C)(C)C[CH-]OC(CCCCCCC/C=C/C/C=C/CCCCC)=O	linoleoylcholine*	linoleoylcholine*			HMDB0013213		53481656	Pos Late
100015785	209	57810	213739	Lipid	Long Chain Polyunsaturated Fatty Acid (n3 and n6)	1583	NAMED	YHGJECVSSKXFCJ-KUBAVDMBSA-N	OC(CCCC/C=C\C/C=C\C/C=C\C/C=C\C/C=C\C/C=C\CC)=O	nisinate (24:6n3)	nisinate (24:6n3)	68378-49-4	9967286	HMDB0013025		11792612	Neg
100015831	402	57511	211212	Lipid	Fatty Acid Metabolism (Acyl Carnitine, Polyunsaturated)	1910	NAMED	WJCRATGUUISKDG-QNEBEIHSSA-N	O=C(OC(C[N+](C)(C)C)CC([O-])=O)CCCCCCC/C=C\C/C=C\C/C=C\CC	linolenoylcarnitine (C18:3)*	linolenoylcarnitine (C18:3)*						Pos Late
100015832	402	57514	211215	Lipid	Fatty Acid Metabolism (Acyl Carnitine, Long Chain Saturated)	1886	NAMED	IUMXSSOVGPXXJL-UHFFFAOYSA-N	O=C(OC(C[N+](C)(C)C)CC([O-])=O)CCCCCCCCCCCCCCCCCCCCC	behenoylcarnitine (C22)*	behenoylcarnitine (C22)*		28639204	HMDB0062468		71464577	Pos Late
100015838	402	57519	211220	Lipid	Fatty Acid Metabolism (Acyl Carnitine, Monounsaturated)	1905	NAMED	PVOQPLSKYNZHOT-OUKQBFOZSA-N	O=C(OC(CC([O-])=O)C[N+](C)(C)C)CCCCCCCCC/C=C/CCCCCCCC	eicosenoylcarnitine (C20:1)*	eicosenoylcarnitine (C20:1)*						Pos Late
100015853	402	57532	211233	Lipid	Endocannabinoid	2203	NAMED	AUJVQJHODMISJP-UHFFFAOYSA-N	O=C(CCCCCCCCCCCCCCCCCCC)N([H])CCO	arachidoyl ethanolamide (20:0)*	arachidoyl ethanolamide (20:0)*		3015157			3787294	Pos Late
100015854	402	57534	211235	Lipid	Endocannabinoid	2204	NAMED	XHFWUECSNJWBJU-UHFFFAOYSA-N	O=C(CCCCCCCCCCCCCCCCCCCCC)N([H])CCO	behenoyl ethanolamide (22:0)*	behenoyl ethanolamide (22:0)*		2289737			3023585	Pos Late
100015865	402	57544	211245	Lipid	Sphingolipid Synthesis	3025	NAMED	ZKLREJQHRKUJHD-JKSUJKDBSA-N	O[C@H](CCCCCCCCCCCCC)[C@H](CO)N	hexadecasphinganine (d16:0)*	hexadecasphinganine (d16:0)*		571105		C13915	656816	Pos Late
100015870	402	57597	212149	Lipid	Sphingosines	3189	NAMED	HTJSZHKGNMXZJN-WUKNDPDISA-N	CCCCCCCCCCCCCCC/C=C/C(O)C(N)CO	eicosanoylsphingosine (d20:1)*	eicosanoylsphingosine (d20:1)*						Pos Late
100015962	400	57687	213101	Amino Acid	Lysine Metabolism	140	NAMED	CDLVFVFTRQPQFU-UHFFFAOYSA-N	C[N+](C)(C)CCCCC([O-])=O	N,N,N-trimethyl-5-aminovalerate	N,N,N-trimethyl-5-aminovalerate		34236878			14274897	Pos Early
100015966	402	57635	212257	Cofactors and Vitamins	Vitamin A Metabolism	4452	NAMED	JKQXZKUSFCKOGQ-DKLMTRRASA-N	CC1=C(/C=C/C(C)=C/C=C/C(C)=C/C=C/C=C(C)/C=C/C=C(C)/C=C/C2=C(C)CC(O)CC2(C)C)C(C)(C)CC(O)C1	carotene diol (1)	carotene diol (1)						Pos Late
100015967	402	57636	212258	Cofactors and Vitamins	Vitamin A Metabolism	4453	NAMED	JKQXZKUSFCKOGQ-DKLMTRRASA-N	CC1=C(/C=C/C(C)=C/C=C/C(C)=C/C=C/C=C(C)/C=C/C=C(C)/C=C/C2=C(C)CC(O)CC2(C)C)C(C)(C)CC(O)C1	carotene diol (2)	carotene diol (2)						Pos Late
100015968	402	57637	212259	Cofactors and Vitamins	Vitamin A Metabolism	4454	NAMED	JKQXZKUSFCKOGQ-DKLMTRRASA-N	CC1=C(/C=C/C(C)=C/C=C/C(C)=C/C=C/C=C(C)/C=C/C=C(C)/C=C/C2=C(C)CC(O)CC2(C)C)C(C)(C)CC(O)C1	carotene diol (3)	carotene diol (3)						Pos Late
100015988	209	57774	213677	Lipid	Secondary Bile Acid Metabolism	3567	NAMED	DGABKXLVXPYZII-MMTMODRTSA-N	O[C@@H]1[C@@](C2)([H])[C@@](CC[C@@H]2O)(C)[C@]3([H])[C@](C1)([H])[C@@]4([H])[C@@](CC3)(C)[C@]([C@H](C)CCC(O)=O)([H])CC4	isohyodeoxycholate	isohyodeoxycholate	570-84-3	4446910	HMDB0000664		5283822	Neg
100016038	400	57814	213597	Amino Acid	Polyamine Metabolism	558	NAMED	MQTAVJHICJWXBR-UHFFFAOYSA-N	CC(NCCCNCCCCN)=O	(N(1) + N(8))-acetylspermidine	(N(1) + N(8))-acetylspermidine			HMDB0002189,HMDB0001276	C01029,C00612	496,123689	Pos Early
100019761	402	62881	220726	Lipid	Dihydroceramides	3030	NAMED	IVBULNXGVIHEKN-MVIDNBQJSA-N	CCCCCCCCCCCCCC[C@@H](O)[C@H]([C@@H](NC(CCCCCCCCCCCCCCC)=O)CO)O	N-palmitoyl-phytosphingosine (t18:0/16:0)	N-palmitoyl-phytosphingosine (t18:0/16:0)		8682389	HMDB0010697		10506988	Pos Late
100019890	209	61697	217998	Lipid	Fatty Acid, Monohydroxy	2010	NAMED	PNPWTPYWWUOMDS-UHFFFAOYSA-N	O=C(O)CC(O)CCCCCCCCCCCCCCCCCCC	3-hydroxybehenate*	3-hydroxybehenate*		4446048			5282921	Neg
100019892	209	61700	218003	Lipid	Fatty Acid, Monohydroxy	1991	NAMED	CPLYLXYEVLGWFJ-UHFFFAOYSA-N	CCCCCCCCCCCCCCCCCCC(O)C(O)=O	2-hydroxyarachidate*	2-hydroxyarachidate*		4395406			5225199	Neg
100019893	209	61701	218005	Lipid	Fatty Acid, Monohydroxy	2009	NAMED	XXKHCFPQYSMGCI-UHFFFAOYSA-N	CCCCCCCCCCCCCCCCCC(O)CC(O)=O	3-hydroxyarachidate*	3-hydroxyarachidate*		4446045	HMDB0062566		5282918	Neg
100019894	305	61699	218001	Lipid	Fatty Acid, Monohydroxy	1993	NAMED	MSUOLNSQHLHDAS-UHFFFAOYSA-N	OC(CCCCCCCCCCCCCCCCCCCCCC)C(O)=O	2-hydroxylignocerate*	2-hydroxylignocerate*		92507	HMDB0039540	C17873	102430	Polar
100019915	400	61705	218049	Nucleotide	Pyrimidine Metabolism, Cytidine containing	4269	NAMED	YQUAKORMLHPSLZ-XVFCMESISA-N	NC1=NC(N(C=C1)[C@@H]2O[C@@H]([C@H]([C@H]2OP(O)(O)=O)O)CO)=O	cytidine 2' or 3'-monophosphate (2' or 3'-CMP)	cytidine 2' or 3'-monophosphate (2' or 3'-CMP)			HMDB0240312,HMDB0011692	C03104,C05822	66535,53481031	Pos Early
100019953	209	62781	220394	Lipid	Fatty Acid, Branched	1671	NAMED	UCDAVJCKGYOYNI-UHFFFAOYSA-N	OC(CCCCCCCCCCCCCCCCC(C)C)=O	18-methylnonadecanoate (i20:0)	18-methylnonadecanoate (i20:0)		3584985			4383090	Neg
100019960	305	61827	218249	Lipid	Fatty Acid, Monohydroxy	1977	NAMED	RGMMREBHCYXQMA-UHFFFAOYSA-N	OC(C(O)CCCCC)=O	2-hydroxyheptanoate*	2-hydroxyheptanoate*		2032206			2750949	Polar
100019966	209	61843	218451	Lipid	Fatty Acid, Monohydroxy	2008	NAMED	MFBDGGFIQVOLTJ-MDZDMXLPSA-N	CCCCCCCC/C=C/CCCCCC(O)CC(O)=O	3-hydroxyoleate*	3-hydroxyoleate*						Neg
100019968	305	61858	218556	Carbohydrate	Pentose Metabolism	1307	NAMED	QXKAIJAYHKCRRA-PZGQECOJSA-N	OC[C@H](O)[C@@H](O)[C@@H](O)C(O)=O	lyxonate	lyxonate			HMDB0060255			Polar
100019969	209	62869	220659	Lipid	Fatty Acid, Dicarboxylate	1715	NAMED	QCNWZROVPSVEJA-UHFFFAOYSA-N	OC(CCCCCCCCCCCCCCCC(O)=O)=O	heptadecanedioate (C17-DC)	heptadecanedioate (C17-DC)	2424-90-0	2340922			3083765	Neg
100019972	209	61864	218581	Lipid	Fatty Acid, Dicarboxylate	1706	NAMED	OHCMUMNQAHNIEP-HNQUOIGGSA-N	OC(CCC/C=C/CCCCCC(O)=O)=O	dodecenedioate (C12:1-DC)*	dodecenedioate (C12:1-DC)*			HMDB0000933		5283028	Neg
100019975	209	61862	218579	Lipid	Fatty Acid, Dicarboxylate	1714	NAMED	IWTMSCUHCJHPPR-ACCUITESSA-N	O=C(O)CCCCCCCCCCCC/C=C/C(O)=O	hexadecenedioate (C16:1-DC)*	hexadecenedioate (C16:1-DC)*						Neg
100019978	209	61861	218578	Lipid	Fatty Acid, Dicarboxylate	1717	NAMED	YDPSQMGOAILWPE-FYWRMAATSA-N	O=C(O)CCCCCCCCCCCCCC/C=C/C(O)=O	octadecenedioate (C18:1-DC)	octadecenedioate (C18:1-DC)					9543674	Neg
100019982	209	61860	218580	Lipid	Fatty Acid, Dicarboxylate	1718	NAMED	ZKQNWTGXRAIVGG-PXELCPQFSA-N	O=C(O)CCCCCCCCCCCC/C=C/C=C/C(O)=O	octadecadienedioate (C18:2-DC)*	octadecadienedioate (C18:2-DC)*						Neg
100020207	209	62061	218865	Xenobiotics	Food Component/Plant	4896	NAMED	DKEIWIJUHWVGRC-UHFFFAOYSA-N	O=C1C(C(O)=C2)=C(C=C2OS(=O)(O)=O)OC=C1C(C=C3)=CC=C3O	genistein sulfate*	genistein sulfate*						Neg
100020214	209	62066	218872	Lipid	Primary Bile Acid Metabolism	3489	NAMED	ZQYUKJFJPJDMMR-PRRFOZOMSA-N	CC(C1CCC2C3[C@H]([C@H]([C@@]4(C[C@@H](CC[C@@]4(C3CC[C@]12C)C)O)[H])O)O)CCC(NCC(O)=O)=O	glyco-beta-muricholate**	glyco-beta-muricholate**						Neg
100020217	400	62947	220818	Amino Acid	Urea cycle; Arginine and Proline Metabolism	526	NAMED	KXONJPJIFNGMCN-UHFFFAOYSA-N	O=C(C([N+](C)(C)C)C)N1CCCC1C([O-])=O	N,N,N-trimethyl-alanylproline betaine (TMAP)	N,N,N-trimethyl-alanylproline betaine (TMAP)			HMDB0240365			Pos Early
100020219	209	62863	220649	Xenobiotics	Food Component/Plant	4807	NAMED	OLNJUISKUQQNIM-UHFFFAOYSA-N	O=CC1=CNC2=CC=CC=C12	3-formylindole	3-formylindole	487-89-8	9838	HMDB29737	C08493	10256	Neg
100020227	209	62087	218912	Peptide	Modified Peptides	1219	NAMED	YIJVJUARZXCJJP-WHFBIAKZSA-N	O=C([C@H](CC1)N([H])C1=O)N([H])[C@H](C(O)=O)C	pyroglutamylalanine*	pyroglutamylalanine*		140586			159907	Neg
100020242	400	62105	218951	Amino Acid	Polyamine Metabolism	557	NAMED	SKQLBVJMDVTJMX-UHFFFAOYSA-N	CC(N(C(C)=O)CCCCNCCCN)=O	diacetylspermidine*	diacetylspermidine*		25944163	HMDB0002172	C03413	132680	Pos Early
100020272	209	62857	220633	Xenobiotics	Food Component/Plant	4902	NAMED	UMCDODPBPQMWQP-UHFFFAOYSA-N	COC1=C(OS(=O)(O)=O)C=CC(CCC(O)=O)=C1	dihydroferulic acid sulfate	dihydroferulic acid sulfate		162994	HMDB0041724		187489	Neg
100020343	209	62850	220619	Lipid	Long Chain Polyunsaturated Fatty Acid (n3 and n6)	1568	NAMED	HXHZGHRLVRFQDR-HZJYTTRNSA-N	OC(CCC/C=C\C/C=C\CCCCC)=O	tetradecadienoate (14:2)*	tetradecadienoate (14:2)*	39039-37-7	4471834	HMDB0000560		5312409	Neg
100020361	400	62853	220624	Amino Acid	Urea cycle; Arginine and Proline Metabolism	496	NAMED	YCCMTCQQDULIFE-UHFFFAOYSA-N	NC1CCCNC1=O	3-amino-2-piperidone	3-amino-2-piperidone	1892-22-4	4371576	HMDB0000323		5200225	Pos Early
100020371	400	63151	221884	Amino Acid	Alanine and Aspartate Metabolism	33	NAMED	QCYOIFVBYZNUNW-BYPYZUCNSA-N	C[C@@](C(O)=O)(N(C)C)[H]	N,N-dimethylalanine	N,N-dimethylalanine	2812-31-9	4589713			5488191	Pos Early
100020372	209	63583	222852	Xenobiotics	Food Component/Plant	5237	NAMED	DWLVFWDCSFTDOD-UHFFFAOYSA-N	OC(C(C1=CNC2=C1C=CC=C2)=O)=O	3-indoleglyoxylic acid	3-indoleglyoxylic acid	1477-49-2	66497			73863	Neg
100020377	209	64131	233912	Xenobiotics	Food Component/Plant	5247	NAMED	WYUFTYLVLQZQNH-JAJWTYFOSA-N	O[C@H]([C@H]1O)[C@@H]([C@@H](CO)O[C@H]1OCC)O	ethyl beta-glucopyranoside	ethyl beta-glucopyranoside		108559	HMDB0029968		121667	Neg
100020378	209	63357	222415	Lipid	Fatty Acid, Dicarboxylate	1727	NAMED	LPIOYESQKJFWPQ-UHFFFAOYSA-N	OC(C(O)=O)CCCCCCCC(O)=O	2-hydroxysebacate	2-hydroxysebacate	103963-71-9	113866	HMDB0000424		128458	Neg
100020407	209	64041	233186	Xenobiotics	Food Component/Plant	4910	NAMED	CGSFDOCYHBJLFW-WMLDXEAASA-N	O=C([C@@]1(CC2=CC(OS(=O)(O)=O)=CC=C2)[H])OC[C@@]1(CC3=CC(O)=CC=C3)[H]	enterolactone sulfate	enterolactone sulfate			HMDB0240506,HMDB0240505			Neg
100020409	305	63687	223113	Cofactors and Vitamins	Ascorbate and Aldarate Metabolism	4370	NAMED	FBFZPSQPKNIVMT-ZAFYKAAXSA-N	O=C1O[C@@]([C@@H](O)CO)([H])C(OS(=O)(O)=O)=C1O	ascorbic acid 3-sulfate*	ascorbic acid 3-sulfate*		9600241			11425365	Polar
100020417	400	62862	220645	Amino Acid	Lysine Metabolism	117	NAMED	XXEWFEBMSGLYBY-ZETCQYMHSA-N	OC([C@@H](N)CCCCN(C)C)=O	N6,N6-dimethyllysine	N6,N6-dimethyllysine	2259-86-1	167778	HMDB0013287	C05545	193344	Pos Early
100020478	209	62276	219247	Lipid	Fatty Acid, Dicarboxylate	1707	NAMED	QHRHXXRXWDTFLI-HZJYTTRNSA-N	CCCCC/C=C\C/C=C\CC(O)=O	dodecadienoate (12:2)*	dodecadienoate (12:2)*					25480	Neg
100020487	400	62309	219289	Amino Acid	Polyamine Metabolism	552	NAMED	YGIAGXACEXFIDU-UHFFFAOYSA-N	O=C(C)NCCCNCCCC(O)=O	N-acetyl-isoputreanine	N-acetyl-isoputreanine					131802901	Pos Early
100020513	400	62707	220221	Amino Acid	Urea cycle; Arginine and Proline Metabolism	532	NAMED	NUZAZRCJSJHGCC-ZETCQYMHSA-N	OC([C@H](CCCCNC(N)=O)NC(C)=O)=O	N-acetylhomocitrulline	N-acetylhomocitrulline						Pos Early
100020597	209	63605	222929	Lipid	Fatty Acid, Dihydroxy	2050	NAMED	ALIMQMXFBHPNPR-FLIBITNWSA-N	OS(=O)(OC(C(CCCCCCCC(O)=O)O)C/C=C\CCCCC)=O	9,10-DiHOME sulfate	9,10-DiHOME sulfate						Neg
100020696	209	62373	219514	Lipid	Galactosyl Glycerolipids	3005	NAMED	HHTBBUKGYSPZCI-UHFFFAOYSA-N	OCC(OC(CCCCCCCCCCCCCCC)=O)COC1OC(CO)C(O)C(O)C1O	2-palmitoyl-galactosylglycerol (16:0)*	2-palmitoyl-galactosylglycerol (16:0)*						Neg
100020715	209	62383	219530	Lipid	Long Chain Polyunsaturated Fatty Acid (n3 and n6)	1570	NAMED	FAFSAZIEJFMBBY-PDBXOOCHSA-N	O=C(CCCCCC/C=C\C/C=C\C/C=C\CC)O	heptadecatrienoate (17:3)*	heptadecatrienoate (17:3)*		17220717		C16344	16061034	Neg
100020723	209	62396	219543	Nucleotide	Dinucleotide	4308	NAMED	UYSXBCQACJTYFS-XPWFQUROSA-N	O[C@@H]1[C@@H]([C@@H](CO)O[C@H]1N2C3=NC=NC(N([H])[H])=C3N=C2)OP(OC[C@H]([C@H]([C@H]4O)O)O[C@H]4N5C6=NC=NC(N([H])[H])=C6N=C5)(O)=O	(3'-5')-adenylyladenosine*	(3'-5')-adenylyladenosine*		85040			94231	Neg
100020724	209	62760	220362	Nucleotide	Dinucleotide	4306	NAMED	LWBLDUTUVIXFJE-INFSMZHSSA-N	O[C@@H]1[C@@H]([C@@H](CO)O[C@H]1N2C3=NC=NC(N([H])[H])=C3N=C2)OP(OC[C@H]([C@H]([C@H]4O)O)O[C@H]4N5C(N([H])C(N([H])[H])=NC6=O)=C6N=C5)(O)=O	(3'-5')-adenylylguanosine*	(3'-5')-adenylylguanosine*		392294			135508729	Neg
100020725	209	62761	220363	Nucleotide	Dinucleotide	4313	NAMED	PBWYGOYNGCCLAU-UHFFFAOYSA-N	OC1C(OP(OCC2OC(N3C=NC4=C3N=CN=C4N)C(O)C2O)(O)=O)C(CO)OC1N5C=NC6=C5N=C(N)NC6=O	(3'-5')-guanylyladenosine*	(3'-5')-guanylyladenosine*						Neg
100020727	209	62397	219544	Nucleotide	Dinucleotide	4310	NAMED	PTLMIIUMLITBQT-NCOIDOBVSA-N	O[C@@H]1[C@@H]([C@@H](CO)O[C@H]1N2C=CC(N([H])[H])=NC2=O)OP(OC[C@H]([C@H]([C@H]3O)O)O[C@H]3N4C=CC(N([H])[H])=NC4=O)(O)=O	(3'-5')-cytidylylcytidine*	(3'-5')-cytidylylcytidine*		85046			94237	Neg
100020728	209	62399	219546	Nucleotide	Dinucleotide	4312	NAMED	VSIFECIDUDPNRC-UHFFFAOYSA-N	OC1C(OP(OCC2OC(N3C=CC(NC3=O)=O)C(O)C2O)(O)=O)C(CO)OC1N4C=CC(N)=NC4=O	(3'-5')-cytidylyluridine*	(3'-5')-cytidylyluridine*					145459097	Neg
100020729	209	62398	219545	Nucleotide	Dinucleotide	4316	NAMED	LENQVXALZPDAFB-UHFFFAOYSA-N	OC1C(OP(OCC2OC(N3C=CC(N)=NC3=O)C(O)C2O)(O)=O)C(CO)OC1N4C(NC(C=C4)=O)=O	(3'-5')-uridylylcytidine*	(3'-5')-uridylylcytidine*					145459103	Neg
100020746	209	62431	219598	Lipid	Monoacylglycerol	2898	NAMED	NXOGCYSVLAIYAP-YOILPLPUSA-N	CCCCCCCC/C=C\C/C=C\C/C=C\CCCC(OCC(O)CO)=O	1-meadoylglycerol (20:3n9)*	1-meadoylglycerol (20:3n9)*						Neg
100020769	209	62449	219679	Lipid	Monoacylglycerol	2896	NAMED	KRUXHXDPFZXFJX-FPLPWBNLSA-N	CCCCCC/C=C\CCCCCCCCC(OCC(O)CO)=O	1-heptadecenoylglycerol (17:1)*	1-heptadecenoylglycerol (17:1)*		58191491				Neg
100020824	209	62527	219860	Lipid	Secondary Bile Acid Metabolism	3518	NAMED	AXDXVEYHEODSPN-HVATVPOCSA-N	[H][C@@]12[C@@]3(C)CC[C@@H](OS(=O)(O)=O)C[C@@]3([H])CC[C@@]1([H])[C@]4([H])CC[C@]([H])([C@H](C)CCC(O)=O)[C@@]4(C)CC2	lithocholic acid sulfate (2)	lithocholic acid sulfate (2)						Neg
100020837	305	63042	221622	Xenobiotics	Drug - Topical Agents	5984	NAMED	AKEUNCKRJATALU-UHFFFAOYSA-N	OC(C1=C(O)C=CC=C1O)=O	2,6-dihydroxybenzoic acid	2,6-dihydroxybenzoic acid	303-07-1	8974	HMDB0013676		9338	Polar
100020840	209	62746	220300	Lipid	Endocannabinoid	2201	NAMED	HBJXRRXWHSHZPU-PDBXOOCHSA-N	O=C(CCCCCCC/C=C\C/C=C\C/C=C\CC)N([H])CCO	linolenoyl ethanolamide*	linolenoyl ethanolamide*	57086-93-8	4446569	HMDB0013624		5283449	Neg
100020842	400	62819	220461	Amino Acid	Lysine Metabolism	139	NAMED	UYZSNVLEDLCWGU-UHFFFAOYSA-N	CN(C)CCCCC(O)=O	N,N-dimethyl-5-aminovalerate	N,N-dimethyl-5-aminovalerate						Pos Early
100020845	209	62785	220400	Lipid	Secondary Bile Acid Metabolism	3568	NAMED	GLVWZDCWCRWVFM-LBSADWJPSA-N	[H][C@@]12[C@@]3(C)CC[C@@H](OS(=O)(O)=O)C[C@@]3([H])C[C@H](O)[C@@]1([H])[C@]4([H])CC[C@]([H])([C@H](C)CCC(NCCS(=O)(O)=O)=O)[C@@]4(C)CC2	tauroursodeoxycholic acid sulfate (2)	tauroursodeoxycholic acid sulfate (2)						Neg
100020859	209	63118	221780	Lipid	Secondary Bile Acid Metabolism	3516	NAMED	CVNYHSDFZXHMMJ-VPUMZWJWSA-N	O=C1[C@@]([C@]([C@H](C)CCC(O)=O)([H])CC2)(C)[C@]2([H])[C@@]3([H])[C@@](C1)([H])[C@](CC[C@H]4O)(C)[C@](C4)([H])CC3	12-ketolithocholate	12-ketolithocholate	5130-29-0	2338365	HMDB0000328		3080612	Neg
100020860	209	63119	221781	Lipid	Secondary Bile Acid Metabolism	3505	NAMED	WMUMZOAFCDOTRW-OVEHVULHSA-N	O[C@@H]1[C@@]([C@]([C@H](C)CCC(O)=O)([H])CC2)(C)[C@]2([H])[C@@]3([H])[C@@](C1)([H])[C@](CCC4=O)(C)[C@](C4)([H])CC3	3-dehydrodeoxycholate	3-dehydrodeoxycholate	4185-01-7	141233	HMDB0062742		160738	Neg
100020993	209	62841	220605	Peptide	Dipeptide	767	NAMED	NAKUGCPAQTUSBE-DTWKUNHWSA-N	O=C1N[C@@H](CC2=CNC=N2)C(N3CCC[C@]13[H])=O	cyclo(his-pro) (D,L)*	cyclo(his-pro) (D,L)*						Neg
100021000	402	62851	220620	Lipid	Sphingomyelins	3124	NAMED	FAVAZPKFPKOYCT-VTAPXIELSA-N	CCCCCCCCCCCCCCC(O)C(N[C@@H](COP([O-])(OCC[N+](C)(C)C)=O)[C@@H](/C=C/CCCCCCCCCCCCC)O)=O	hydroxypalmitoyl sphingomyelin (d18:1/16:0(OH))**	hydroxypalmitoyl sphingomyelin (d18:1/16:0(OH))**						Pos Late
100021001	400	62842	220607	Peptide	Dipeptide	790	NAMED	ZRJHYOXNWCMGMW-UHFFFAOYSA-N	O=C(C(CCCNC(N)=N)N1)N2C(CCC2)C1=O	cyclo(pro-arg)*	cyclo(pro-arg)*		21377732				Pos Early
100021002	400	62843	220609	Peptide	Dipeptide	791	NAMED	ZRJHYOXNWCMGMW-JGVFFNPUSA-N	O=C1N[C@@H](CCCNC(N)=N)C(N2CCC[C@]12[H])=O	cyclo(pro-arg) (D,L)*	cyclo(pro-arg) (D,L)*						Pos Early
100021038	402	64094	234963	Xenobiotics	Food Component/Plant	5250	NAMED	YKGCBLWILMDSAV-UHFFFAOYSA-N	C/C(C)=C\Cc1c(OC(c2ccc(O)cc2)CC3=O)c3c(OC)cc1O	isoxanthohumol	isoxanthohumol	70872-29-6	447736	HMDB34048		513197	Pos Late
100021052	400	64071	235061	Amino Acid	Urea cycle; Arginine and Proline Metabolism	508	NAMED	LJNDQMBPIQGDNB-UHFFFAOYSA-N	O=C(O)C(NCC(O)=O)CCCNC(N)=N	carboxymethylarginine	carboxymethylarginine	18416-86-9	11545330	HMDB39111			Pos Early
100021065	209	63048	221638	Xenobiotics	Bacterial/Fungal	5320	NAMED	IJKRDVKGCQRKBI-UHFFFAOYSA-N	CCCCCCC1CC1CCCCCCCCCC(O)=O	lactobacillic acid	lactobacillic acid	503-06-0	9988			656761	Neg
100021071	305	64558	238799	Cofactors and Vitamins	Vitamin D Metabolism	4477	NAMED	CAVKNZYPPDUUIT-YZDZVZQHSA-N	O=S(O)(OC1C/C(C(CC1)=C)=C/C=C2[C@@]3([H])[C@@](CCC/2)(C)[C@]([C@H](C)CCCC(C)C)([H])CC3)=O	vitamin D3 sulfate	vitamin D3 sulfate	78392-27-5				71752977	Polar
100021092	209	62887	220738	Xenobiotics	Food Component/Plant	4948	NAMED	WXAIESXRQLSDGI-UHFFFAOYSA-N	COC1=C(O)C=C2C(C(C(C3=CC=C(OS(O)(=O)=O)C=C3)=CO2)=O)=C1	glycitein sulfate (2)	glycitein sulfate (2)						Neg
100021105	209	62923	220779	Lipid	Fatty Acid, Dicarboxylate	1721	NAMED	NZLFRLCYQVOISV-IWQZZHSRSA-N	OC(CCCCCCCCC/C=C\CCCCCCCC(O)=O)=O	eicosenedioate (C20:1-DC)*	eicosenedioate (C20:1-DC)*						Neg
100021196	400	64578	238259	Amino Acid	Urea cycle; Arginine and Proline Metabolism	514	NAMED	ZCIXWIPMALYWJT-UHFFFAOYSA-N	O=C(O)CN1C(C(O)=O)CCC1	carboxymethylproline	carboxymethylproline	5626-40-4	24216123			45116053	Pos Early
100021199	402	63060	221677	Lipid	Sterol	3243	NAMED	MKGZDUKUQPPHFM-LPJPOILFSA-N	O=C1CC[C@]2(C)[C@]3([H])[C@](CCC2=C1)([H])[C@@]4([H])[C@@](CC3)(C)[C@]([C@@H](/C=C/[C@@H](CC)C(C)C)C)([H])CC4	stigmastadienone	stigmastadienone		4946289			249915307	Pos Late
100021220	305	63678	223092	Amino Acid	Methionine, Cysteine, SAM and Taurine Metabolism	482	NAMED	SBQWITJAJITAMM-UHFFFAOYSA-N	OC(CCC(NCCS(=O)(O)=O)=O)=O	succinoyltaurine	succinoyltaurine		20509456				Polar
100021223	209	63224	222081	Lipid	Endocannabinoid	2198	NAMED	ADFXUGRCALOSKU-UHFFFAOYSA-N	CCCCCC(NCCS(=O)(O)=O)=O	hexanoyltaurine	hexanoyltaurine		1680723			2245940	Neg
100021236	402	63037	221209	Lipid	Sphingolipid Synthesis	3023	NAMED	CQKNELOTFUSOTP-HMTIOLNVSA-N	OC[C@@](N)([H])[C@@](O)([H])[C@]([H])(O)CCC/C=C/CCCCCCCCC	dehydrophytosphingosine*	dehydrophytosphingosine*		26333231	HMDB0038057		14757418	Pos Late
100021237	402	63038	221210	Lipid	Dihydroceramides	3032	NAMED	IEZRNEGTKRQRFV-LFBNJJMOSA-N	[H][C@](NC(CCCCCCCCCCCCCCCCC)=O)(CO)[C@@](O)([H])[C@H](O)CCCCCCCCCCCCCC	N-stearoyl-phytosphingosine (t18:0/18:0)*	N-stearoyl-phytosphingosine (t18:0/18:0)*		8074300			9898642	Pos Late
100021256	305	63342	222384	Xenobiotics	Benzoate Metabolism	4598	NAMED	ITPFIKQWNDGDLG-UHFFFAOYSA-N	Oc1cc(CCC(O)=O)cc(O)c1	3,5-dihydroxyphenylpropionate	3,5-dihydroxyphenylpropionate	26539-01-5	141878	HMDB0125533		161525	Polar
100021261	400	63052	221645	Peptide	Dipeptide Derivative	669	NAMED	JCCZCUUYYHWRGX-UHFFFAOYSA-N	NC(CC(C)C)C(N1C(C(O)=O)CC(O)C1)=O	leucylhydroxyproline*	leucylhydroxyproline*		20170035	HMDB0028930		20847829	Pos Early
100021308	400	63383	222474	Peptide	Polypeptide	1116	NAMED	KVSBQLNBMUPADA-UHFFFAOYSA-N	OC(C(C(C)C)NC(C(C(C)C)NC(C(CC(C)C)N)=O)=O)=O	leu-val-val	leu-val-val					23276203	Pos Early
100021372	305	63739	223275	Amino Acid	Methionine, Cysteine, SAM and Taurine Metabolism	455	NAMED	ONFOSYPQQXJWGS-UHFFFAOYSA-N	CSCCC(O)C(O)=O	2-hydroxy-4-(methylthio)butanoic acid	2-hydroxy-4-(methylthio)butanoic acid	583-91-5		HMDB0037115		11427	Polar
100021374	209	63191	221986	Lipid	Fatty Acid, Dicarboxylate	1711	NAMED	JUODHHFNSQAXKF-UHFFFAOYSA-N	CCCCCC(CCCC(O)=O)CCCC(O)=O	branched chain 14:0 dicarboxylic acid**	branched chain 14:0 dicarboxylic acid**						Neg
100021375	209	63671	223075	Lipid	Fatty Acid, Monohydroxy	2006	NAMED	FWZUXWSQLNHYIC-UHFFFAOYSA-N	CCCCCCCCCCCCCCC(O)CC(O)=O	3-hydroxymargarate	3-hydroxymargarate	40165-89-7	84160			93220	Neg
100021376	209	63670	223072	Lipid	Fatty Acid Metabolism (Acyl Glycine)	1850	NAMED	IEWHONSDBIATGX-UHFFFAOYSA-N	CCCCCCCCCCCCCCC(O)CC(NCC(O)=O)=O	3-hydroxymargaroylglycine	3-hydroxymargaroylglycine		8720739			10545348	Neg
100021467	305	63264	222194	Partially Characterized Molecules	Partially Characterized Molecules	6447	NAMED			pentose acid*	pentose acid*			HMDB0000892	C00803	7991	Polar
100021469	209	63406	222537	Amino Acid	Phenylalanine Metabolism	148	NAMED	POWFRKKVHBUFNI-UHFFFAOYSA-N	CCCC(NC(CC1=CC=CC=C1)C(O)=O)=O	N-butyryl-phenylalanine	N-butyryl-phenylalanine		14753680				Neg
100021474	209	63415	222551	Amino Acid	Leucine, Isoleucine and Valine Metabolism	342	NAMED	QRHYCLBYHIKSTA-UHFFFAOYSA-N	CCCC(NC(CC(C)C)C(O)=O)=O	N-butyryl-leucine	N-butyryl-leucine		14028016				Neg
100021475	209	63416	222552	Amino Acid	Leucine, Isoleucine and Valine Metabolism	393	NAMED	ANKPSSPTFFQSKS-UHFFFAOYSA-N	CCCC(NC(C(C)CC)C(O)=O)=O	N-butyryl-isoleucine	N-butyryl-isoleucine		16412598				Neg
100021478	400	64596	238817	Amino Acid	Histidine Metabolism	95	NAMED	MXETUSMIYKMMAT-UHFFFAOYSA-N	CN1C=NC=C1CC(O)C(O)=O	1-methyl-5-imidazolelactate	1-methyl-5-imidazolelactate	2022510-60-5	65563369				Pos Early
100021503	400	63854	223435	Amino Acid	Polyamine Metabolism	550	NAMED	YANFYYGANIYHGI-UHFFFAOYSA-N	O=C(N)NCCCCN	N-carbamoylputrescine	N-carbamoylputrescine		488	HMDB0033458	C00436	502	Pos Early
100021536	400	63728	223249	Amino Acid	Leucine, Isoleucine and Valine Metabolism	438	NAMED	APGLTERDKORUHK-LURJTMIESA-N	CC([C@H](N(C)C)C(O)=O)C	N,N-dimethylvaline	N,N-dimethylvaline	2812-32-0	9183230			11008044	Pos Early
100021568	305	64194	236626	Lipid	Sterol	3222	NAMED	PIUZYOCNZPYXOA-UHFFFAOYSA-N	CC(C1CCC2C1(C)CCC3C2CC=C4C3(C)CCC(OS(=O)(O)=O)C4)CCCC(C)(O)C	25-hydroxycholesterol sulfate	25-hydroxycholesterol sulfate	884905-07-1	9880452			11705729	Polar
100021650	209	63607	222931	Lipid	Primary Bile Acid Metabolism	3477	NAMED	WHMOBEGYTDWMIG-BSWAIDMHSA-N	O[C@H]1[C@]2([H])[C@@](CC[C@@]3(C)[C@@]2([H])CC[C@]3([H])[C@H](C)CCC(O)=O)([H])[C@@]4(C)CC[C@@H](OS(=O)(O)=O)C[C@@]4([H])C1	chenodeoxycholic acid sulfate (1)	chenodeoxycholic acid sulfate (1)			HMDB0002522		21252308	Neg
100021652	209	63609	222933	Lipid	Primary Bile Acid Metabolism	3479	NAMED	WHMOBEGYTDWMIG-BSWAIDMHSA-N	O[C@H]1[C@]2([H])[C@@](CC[C@@]3(C)[C@@]2([H])CC[C@]3([H])[C@H](C)CCC(O)=O)([H])[C@@]4(C)CC[C@@H](OS(=O)(O)=O)C[C@@]4([H])C1	chenodeoxycholic acid sulfate (3)	chenodeoxycholic acid sulfate (3)			HMDB0002586		21252312	Neg
100021654	400	64505	238409	Peptide	Polypeptide	1100	NAMED	HCZXHQADHZIEJD-UHFFFAOYSA-N	O=C(NC(CC(C)C)C(NC(C)C(O)=O)=O)C(C)N	ala-leu-ala	ala-leu-ala		16108739			23080784	Pos Early
100021655	400	64506	238411	Peptide	Polypeptide	1099	NAMED	PNALXAODQKTNLV-UHFFFAOYSA-N	O=C(NC(C(C)CC)C(NC(C)C(O)=O)=O)C(C)N	ala-ile-ala	ala-ile-ala		16568580			18218408	Pos Early
100021656	209	64508	238515	Peptide	Polypeptide	1150	NAMED	IWADHXDXSQONEL-UHFFFAOYSA-N	O=C(NC(C(C)C)C(NC(C)C(O)=O)=O)C(C(C)C)N	val-val-ala	val-val-ala		16576091			18232571	Neg
100021666	209	63615	222957	Partially Characterized Molecules	Partially Characterized Molecules	6454	NAMED	NIFITBVFNGQSNA-SOFGYWHQSA-N	CC(C)CCCC/C=C/C(O)=O	branched-chain, straight-chain, or cyclopropyl 10:1 fatty acid (1)*	branched-chain, straight-chain, or cyclopropyl 10:1 fatty acid (1)*						Neg
100021710	209	63684	223109	Lipid	Fatty Acid, Monohydroxy	2047	NAMED	DNGPXOWAQLBGPS-UHFFFAOYSA-N	OC(C(O)CCCCCCCCC(O)=O)=O	hydroxy-undecanedioate (OH-C11:0-DC)*	hydroxy-undecanedioate (OH-C11:0-DC)*						Neg
100021712	209	63688	223114	Lipid	Secondary Bile Acid Metabolism	3502	NAMED	GMRIQHBJNVMHJA-LLQZFEROSA-N	O[C@H]1C[C@]2([H])[C@]([C@@]3([H])C[C@H](OS(O)(=O)=O)[C@@]4(C)[C@](CC[C@@]4([C@H](C)CCC(O)=O)[H])([H])[C@]3([H])CC2)(C)CC1	deoxycholic acid 12-sulfate*	deoxycholic acid 12-sulfate*						Neg
100021760	305	63920	223829	Amino Acid	Lysine Metabolism	141	NAMED	FTTGAAZKBNZDCZ-LURJTMIESA-N	CC(N[C@@](CCCC(O)=O)(C(O)=O)[H])=O	N-acetyl-2-aminoadipate	N-acetyl-2-aminoadipate		392027		C12986	443992	Polar
100021848	209	64273	236840	Xenobiotics	Food Component/Plant	5213	NAMED	DJOJDHGQRNZXQQ-UHFFFAOYSA-N	O=C1CC(C2=CC=C(O)C=C2)OC3=CC(OC)=CC(O)=C13	sakuranetin	sakuranetin						Neg
100021873	402	64528	238639	Lipid	Sphingolipid Synthesis	3026	NAMED	YRYJJIXWWQLGGV-ZWKOTPCHSA-N	CCCCCCCCCCCCCCC[C@H]([C@@H](N)C)O	1-deoxysphinganine (m18:0)	1-deoxysphinganine (m18:0)	196497-48-0				9925886	Pos Late
100021922	400	64281	236106	Amino Acid	Polyamine Metabolism	548	NAMED	HQTYZWYSIZOPGA-UHFFFAOYSA-N	NCCCCNC(CCC)=O	butyrylputrescine/isobutyrylputrescine	butyrylputrescine/isobutyrylputrescine						Pos Early
100021927	209	64288	236126	Partially Characterized Molecules	Partially Characterized Molecules	6463	NAMED			flavone derivative C26H28O14 (4)*	flavone derivative C26H28O14 (4)*						Neg
100022004	209	64404	237533	Partially Characterized Molecules	Partially Characterized Molecules	6468	NAMED			bilirubin degradation product, C16H18N2O5 (2)**	bilirubin degradation product, C16H18N2O5 (2)**						Neg
100022006	209	64407	237539	Partially Characterized Molecules	Partially Characterized Molecules	6470	NAMED			bilirubin degradation product, C17H18N2O4 (2)**	bilirubin degradation product, C17H18N2O4 (2)**						Neg
100022007	209	64408	237541	Partially Characterized Molecules	Partially Characterized Molecules	6471	NAMED			bilirubin degradation product, C17H18N2O4 (3)**	bilirubin degradation product, C17H18N2O4 (3)**						Neg
100022009	209	64406	237537	Partially Characterized Molecules	Partially Characterized Molecules	6473	NAMED			bilirubin degradation product, C17H20N2O5 (2)**	bilirubin degradation product, C17H20N2O5 (2)**						Neg
100022014	209	64414	237567	Partially Characterized Molecules	Partially Characterized Molecules	6474	NAMED			bilirubin degradation product, C16H18N2O5 (3)**	bilirubin degradation product, C16H18N2O5 (3)**						Neg
100022015	209	64415	237569	Partially Characterized Molecules	Partially Characterized Molecules	6475	NAMED			bilirubin degradation product, C16H18N2O5 (4)**	bilirubin degradation product, C16H18N2O5 (4)**						Neg
100022041	400	64571	238237	Peptide	Modified Peptides	1236	NAMED	VOWFCBSRZKGKTF-UHFFFAOYSA-N	O=C(N1CCCC1C([O-])=O)C2CCC[N+]2(C)C	N,N-dimethyl-pro-pro	N,N-dimethyl-pro-pro						Pos Early
100022120	400	64568	238235	Amino Acid	Tryptophan Metabolism	268	NAMED	YLEQTOAIAOPFBY-UHFFFAOYSA-N	OC(C(N)(C)N(C1=C(C2)C=CC=C1)C2=O)=O	oxindolylalanine	oxindolylalanine					20977764	Pos Early
100022479	209	64879	240090	Amino Acid	Lactoyl Amino Acid	641	NAMED		OC([C@@H](NC([C@H](C)O)=O)[C@H](CC)C)=O	N-lactoyl isoleucine	N-lactoyl isoleucine	210769-85-0					Neg
100022480	209	64880	240091	Amino Acid	Lactoyl Amino Acid	642	NAMED		OC([C@@H](NC([C@H](C)O)=O)CC(C)C)=O	N-lactoyl leucine	N-lactoyl leucine	210769-82-7					Neg
100022482	209	64881	240092	Amino Acid	Lactoyl Amino Acid	644	NAMED		OC([C@@H](NC([C@H](C)O)=O)CC1=CC=CC=C1)=O	N-lactoyl phenylalanine	N-lactoyl phenylalanine	183241-73-8					Neg
100022485	209	64883	240094	Amino Acid	Lactoyl Amino Acid	646	NAMED		OC([C@@H](NC([C@H](C)O)=O)C(C)C)=O	N-lactoyl valine	N-lactoyl valine	21753-44-6					Neg
100022610	402	65035	240646	Lipid	Ceramides	3072	NAMED			ceramide (d18:2/16:0, d18:1/16:1, d16:1/18:1)*	ceramide (d18:2/16:0, d18:1/16:1, d16:1/18:1)*						Pos Late

## Sheet: Sample Meta Data
PARENT_SAMPLE_NAME	CLIENT_IDENTIFIER	NEG	POLAR	POS EARLY	POS LATE	BOX_NUMBER	CAGE	CLIENT_MATRIX	CLIENT_SAMPLE_ID	CLIENT_SAMPLE_NUMBER	GROUPS_PLOT	GROUP_ID	GROUP_NUMBER	MASS_EXTRACTED	SAMPLE_AMOUNT	SAMPLE_AMOUNT_UNITS	SAMPLE_BOX_LOCATION	TRANSPLANTATION
UFMC-00031	4069012895	247397	247547	247393	247389	3000793054	C1	Cecal Content	A1-GMP-CC	1	Lab	Lab	A	2	210.9	mg	A1	None
UFMC-00032	4069012896	247397	247547	247393	247389	3000793054	C1	Cecal Content	A2-GMP-CC	2	Lab	Lab	A	2	214.1	mg	A2	None
UFMC-00033	4069012897	247397	247547	247393	247389	3000793054	C1	Cecal Content	A3-GMP-CC	3	Lab	Lab	A	2	199	mg	A3	None
UFMC-00034	4069012898	247397	247547	247393	247389	3000793054	C1	Cecal Content	A4-GMP-CC	4	Lab	Lab	A	2	229.7	mg	A4	None
UFMC-00035	4069012899	247397	247547	247393	247389	3000793054	C1	Cecal Content	A5-GMP-CC	5	Lab	Lab	A	2	154.9	mg	A5	None
UFMC-00036	4069012901	247397	247547	247393	247389	3000793054	C2	Cecal Content	B1-GMP-CC	6	Lab-postWildlingTX	Lab_postWildlingTX	B	2	167.6	mg	A6	None
UFMC-00037	4069012902	247397	247547	247393	247389	3000793054	C2	Cecal Content	B2-GMP-CC	7	Lab-postWildlingTX	Lab_postWildlingTX	B	2	148.7	mg	A7	None
UFMC-00038	4069012903	247397	247547	247393	247389	3000793054	C2	Cecal Content	B3-GMP-CC	8	Lab-postWildlingTX	Lab_postWildlingTX	B	2	105.6	mg	A8	None
UFMC-00039	4069012904	247397	247547	247393	247389	3000793054	C2	Cecal Content	B4-GMP-CC	9	Lab-postWildlingTX	Lab_postWildlingTX	B	2	168.8	mg	B1	None
UFMC-00040	4069012905	247397	247547	247393	247389	3000793054	C2	Cecal Content	B5-GMP-CC	10	Lab-postWildlingTX	Lab_postWildlingTX	B	2	169.6	mg	B2	Transplantation
UFMC-00041	4069012906	247397	247547	247393	247389	3000793054	C3	Cecal Content	B6-GMP-CC	11	Lab-postWildlingTX	Lab_postWildlingTX	B	2	176	mg	B3	None
UFMC-00042	4069012907	247397	247547	247393	247389	3000793054	C3	Cecal Content	B7-GMP-CC	12	Lab-postWildlingTX	Lab_postWildlingTX	B	2	183	mg	B4	None
UFMC-00043	4069012909	247397	247547	247393	247389	3000793054	C3	Cecal Content	B8-GMP-CC	13	Lab-postWildlingTX	Lab_postWildlingTX	B	2	200.3	mg	B5	None
UFMC-00044	4069012910	247397	247547	247393	247389	3000793054	C3	Cecal Content	B9-GMP-CC	14	Lab-postWildlingTX	Lab_postWildlingTX	B	2	150.1	mg	B6	None
UFMC-00045	4069012911	247397	247547	247393	247389	3000793054	C3	Cecal Content	B10-GMP-CC	15	Lab-postWildlingTX	Lab_postWildlingTX	B	2	130.4	mg	B7	Transplantation
UFMC-00046	4069012913	247397	247547	247393	247389	3000793054	C5	Cecal Content	C1-GMP-CC	16	Wildling-postLabTX	Wildling_postLabTX	C	2	119.5	mg	B8	None
UFMC-00047	4069012914	247397	247547	247393	247389	3000793054	C5	Cecal Content	C2-GMP-CC	17	Wildling-postLabTX	Wildling_postLabTX	C	2	187.7	mg	C1	None
UFMC-00048	4069012932	247397	247547	247393	247389	3000793054	C5	Cecal Content	C3-GMP-CC	18	Wildling-postLabTX	Wildling_postLabTX	C	2	139.5	mg	C2	None
UFMC-00049	4069012831	247397	247547	247393	247389	3000793054	C5	Cecal Content	C4-GMP-CC	19	Wildling-postLabTX	Wildling_postLabTX	C	2	146.6	mg	C3	None
UFMC-00050	4069012832	247397	247547	247393	247389	3000793054	C5	Cecal Content	C5-GMP-CC	20	Wildling-postLabTX	Wildling_postLabTX	C	2	149.6	mg	C4	Transplantation
UFMC-00051	4069012833	247397	247547	247393	247389	3000793054	C6	Cecal Content	C6-GMP-CC	21	Wildling-postLabTX	Wildling_postLabTX	C	2	140.8	mg	C5	None
UFMC-00052	4069012834	247397	247547	247393	247389	3000793054	C6	Cecal Content	C7-GMP-CC	22	Wildling-postLabTX	Wildling_postLabTX	C	2	180.5	mg	C6	None
UFMC-00053	4069012839	247397	247547	247393	247389	3000793054	C6	Cecal Content	C8-GMP-CC	23	Wildling-postLabTX	Wildling_postLabTX	C	2	107.9	mg	C7	None
UFMC-00054	4069012828	247397	247547	247393	247389	3000793054	C6	Cecal Content	C9-GMP-CC	24	Wildling-postLabTX	Wildling_postLabTX	C	2	148.2	mg	C8	None
UFMC-00055	4069012829	247397	247547	247393	247389	3000793054	C6	Cecal Content	C10-GMP-CC	25	Wildling-postLabTX	Wildling_postLabTX	C	2	116.7	mg	D1	Transplantation
UFMC-00056	4069012830	247397	247547	247393	247389	3000793054	C4	Cecal Content	D1-GMP-CC	26	Wildling	Wildling	D	2	132.6	mg	D2	None
UFMC-00057	4069012846	247397	247547	247393	247389	3000793054	C4	Cecal Content	D2-GMP-CC	27	Wildling	Wildling	D	2	172.5	mg	D3	None
UFMC-00058	4069012847	247397	247547	247393	247389	3000793054	C4	Cecal Content	D3-GMP-CC	28	Wildling	Wildling	D	2	182.3	mg	D4	None
UFMC-00059	4069012848	247397	247547	247393	247389	3000793054	C4	Cecal Content	D4-GMP-CC	29	Wildling	Wildling	D	2	151.4	mg	D5	None
UFMC-00060	4069012849	247397	247547	247393	247389	3000793054	C4	Cecal Content	D5-GMP-CC	30	Wildling	Wildling	D	2	126.7	mg	D6	None

## Sheet: Peak Area Data
PARENT_SAMPLE_NAME	30	35	49	50	54	62	71	72	73	74	75	93	98	106	112	114	136	144	171	172	179	180	181	182	189	192	194	203	209	211	212	213	229	231	232	234	235	240	241	244	250	251	252	254	266	267	275	278	279
UFMC-00031	1275047	553566	358683	6104571	2714293	32372134	114596		60516	562080	386054	1337159	2111149	831431	27933877	3696196	320418619	1491545	246847831	30427906	18119669	11437194070	71916637	807226	11462134	4970983	7114756	96499	657379	2717490		54445	794691040	450874048	535964	179347585	1369021	808171	197547	10142606	666919	79285	35663350	2341074	3530693	6407896	8169767	1764610	283610
UFMC-00032	1329548	403610	610072	5467669	1560623	37837080			71767	492276	294485	660236	2577992	700194	23693080	2756001	119956301	716267	207114627	23571754	18491424	7551676259	37720507	499706	12155578	8281044	8262477	113458	926626	1022767			646050307	671821514	974456	202434310	1192824	331432	144122	7785173	441992		33947773	3287735	2704293	4045967	12011622	2429266	706128
UFMC-00033	1142072	277793	225276	6712169	2309758	32591093			63552	797274	377370	1087201	901859	881511	27466547	3235207	288555745	325582	186502192	63525496	17448686	6704832575	22052549	648654	10155540	3447726	8721516	133339	560605	556091	415293	76182	310511984	332572236	522592	209701672	1187207	1048327	301219	7931343	439187	96063	27698925	1520900	1615780	1992361	5512316	1208485	262683
UFMC-00034	1306362	333898	182588	4228910	2242680	34710716	117354		61112	309776	279146	941637	1513161	676586	5599965	2162167	34264713	390186	196897039	14223797	16562135	8089003736	39426852	569211	8815622	5738203	4068050	87794	748714	2282523		356368	808503359	157751871	318356	131522135	863932	680193	329001	7730105	195931	74429	46098699	3942761	2413539	6723219	8432436	1909756	308173
UFMC-00035	1435663	671631	313053	6879865	1558944	33579516	34684		201275	1422361	1319047	1066134	1568942	796993	16107279	2531569	251556396	435276	207518361	60160746	18821875	5480452464	21459551	580634	14616875	5193005	13003244	123773	757152	1484312	416107	541232	393395359	450963308	641258	198489060	820429	536472	214959	7067652	480311		40558368	1355087	2042841	6127008	3945875	1409423	214070
UFMC-00036	1117034	322629	18919287	10416557	2442901	29597562	43467	1078801	566499	886603	1699916	1204570	1877839	4511825	28601294	2049327	146495221	1127053	293037358	13395172	14686717	6138371780	21648128	377770	24265301	29505062	3657404	69418	3564093	654547	1456154	435517	1273930115	755296916	1501665	218173890	1287489	4511741	269450	12857087	479379	72519	186486257	4503832	10998658	8578970	28471341	1554271	1644814
UFMC-00037	1413999	332970	19027817	47785245	1857944	23614251	52136	505757	239470	451953	842180	1980273	1405851	1767095	13780447	2291506	179479891	1445835	210351501	11886229	14131467	4437564160	29312271	535897	18675707	41756832	3764700	131785	4095445	2041414	232693	459476	951538808	657197463	978204	141411670	1105608	1285415	219242	8122441	655721	42725	126862653	3109836	8331668	1669471	16063376	1247172	913818
UFMC-00038	987085	410238	4019543	8282628	3752467	23222909	190554	160336	71367	181485	210705	2250876	1751399	1069708	10166152	2115398	376899494	1198735		13482735	12406362	5807064615	32837073	969831	18382673	25211650	3226486	112781		1621194	689432	765230	1249805262	148459661		162061408	435378	2172175	244468	10384090	729035	168270	209954925	3565237	7350071	3771211	5687537	646036	105102
UFMC-00039	1407473	269976	10703151	10838051	2847115	36889022	67617	695048	363900	434701	1035962	1438350	1482602	2218684	13301480	2028245	150945488	516862	283541078	6031835	16988991	7713050541	41619386	377279	20036972	24893646	3653411	124180	2092519	861923	559133	342810	1361616332	634710904	1738232	171953446	649012	1832859	241099	7454792	346337	31483	132882729	8874677	8561458	3877340	19225594	1439200	2017529
UFMC-00040	1531212	381023	13534360	23177169	1864276	29221878	28111	508428	184402	503710	610409	1824902	1505913	2039348	14202349	2281135	68379489	898348	225687547	44399082	16799507	5063515447	34528653	590906	15513156	33610694	4581129	59335	3457917	3100100	1001547	531921	505655174	611125579	473348	165926571	1508520	1776795	215163	9424696	361708	112273	148330966	8054297	5182800	2230285	4693758	450129	181443
UFMC-00041	1275341	372324	12612599	9776734	2407251	27860905		1114689	436126	1152414	1465495	1487881	2224392	5603853	17794409	2480660	315824934	1334973	273033810	32715508	16779480	4668683297	19025395	485878	21324444	37985772	4305842	87698	5132815	1671910	1536691	812569	644522961	615175560	867095	210259903	1221708	2967448	375472	12607277	586259		92742529	6978660	6156945	1194322	6705471	556613	413326
UFMC-00042	1574704	309268	17443265	18116040	2510764	33505092		319115	169043	221466	521585	1760555	1766256	1669722	20670911	2527533	518455492	884090	253100573	7993700	17858813	5317395461	23067555	525374	18616880	31902822	3359826	100026	3363507	736513	1356145	266372	1330805890	519378880	1686833	136726416	1092958	2344797	243704	9372750	473065		117636077	5611501	8264173	1692058	7381153	1360086	625166
UFMC-00043	1608221	208164	11880591	17487231	1736719	22897522		1255743	545346	1409639	2010302	1352843	1356946	6528817	16666485	2446872	214902157	924851	247117647	50599452	14476225	4955990633	23651700	649361	16490034	34274723	4624145	84446	7997456	2299814	1882076	617224	807069670	262255480	300273	144263186	1146429	2650502	297406	9374433	374078	59018	101505397	6952620	8203988	2686472	13268075	593331	122198
UFMC-00044	1131493		20124673	8310436	1867376	30527621	30223	676310	842042	352796	1606377	1071653	1955630	4139630	9565980	1964127	456950063	805494	271546527	5343538	15909244	9445842604	73045729	416210	18274183	27906237	2695682	59463	3304098	607096	1232575	370835	1175264189	540054792	1230935	153783472	847520	1966210	232049	7851558	485879		219252265	10926702	10937810	2536202	15922921	1704524	1134306
UFMC-00045	1199759	340993	12593484	19843985	2211834	24194750	37615	915573	452435	941468	1956731	1028803	1126015	4238016	11279923	2153466	442734535	824400	281115825	29901839	15105426	4839524678	18686148	605126	22001942	31928873	3708333	70786	4295274	565744	1665016	370363	734625696	863954249	1260963	209511296	1116052	3905705	148884	12035368	593879	28673	207107615	7871019	8731110	2899995	8402100	893235	626889
UFMC-00046	1383330	408559	17518116	9042943	2627672	40877202		594301	489709	606411	1142281	832357	1977793	1845328	25968263	1615897	559013493	704818	252295727	13999152	18645912	7848429499	24005362	466895	22309059	32492087	4249930	58111	2130773	449350	1478620	134215	1437808995	1099096918	1147208	185180296	610336	6517311	137994	11494182	386943	119151	166106331	3938525	8090883	767906	44204417	1673972	938010
UFMC-00047	1156705		9880295	7870187	2585751	41844411	75324	170890	320453	342419	502998	665876	1511168	1163581	6892486	1485054	73938168	1305460	232520725	8517490	16308227	8235464830	33769623	554364	17432122	36252362	4103592	41174	2106036	922103	1163148	184962	1972099725	771639344	1740584	175473069	666239	2077606	151927	10495569	382215	103597	146570176	4830419	6443529	785994	18408639	1853249	1049898
UFMC-00048	1101957	280890	9929222	8696524	1685484	37204160	70726	600212	343718	562972	1000519	1241071	2134856	2198999	18561040	1467805	1238961688	1406128	259670297	9612099	18107239	6841093844	25494083	508721	18621155	24024345	4244846	85059	2426562	544004	789461	108490	1897086730	1030174480	1500265	207161817	688262	1696209	150094	11254350	343786	55000	93681400	1980152	8253632	1042489	12462630	1745109	1187705
UFMC-00049	1078009	314168	7756791	5167511	2193400	38073900	86269	734642	603696	548046	1491519	1512589	1300627	2249860	13503978	1868362	112163694	796006	297043601	8116915	16870477	5501109012	29500563	590939	15969811	37281204	3471109	74774	4270166	716906	1871243	445328	1575663400	247953598	947502	144006708	1007701	1954084	188804	12702177	245533	80563	98913704	6979875	9328655	766028	7201318	993366	592234
UFMC-00050	1693240	401612	13369611	12253662	2618334	18849342	112084	416424	198718	532080	598815	1139333	1941510	1448706	22177693	1817840	724403077	1993554	213102077	67406999	9818801	6343983148	18053131	566767	13555254	40974846	3025016	93790	3760976	1817956	1055255		1045576259	584791360	988412	176252872	635788	4004639	86976	9618139	714452	87003	227302481	933490	8415212	1060064	23461342	849244	305199
UFMC-00051	1207679	796294	8153126	8386788	3361171	19778094	117036	555806	217631	660906	766171	1801628	1214128	2517404	15301023	1785041	1432158974	724006	228388779	49748551	13270470	5939255138	21918189	777830	16330209	37467706	3377497	62582	4294518	3467219		364745	1172334612	474542947	1064591	202601051	1185223	3337946	188022	7546099	594820	66934	176942683	1117871	7420476	757531	3566068	957574	275516
UFMC-00052	1126317	303293	7190100	4153019	3759866	28571494	111034	495124	429738	449905	861523	1326339	892432	2214876	10685538	1713556	250444639	1199741	289317516	9448955	14648214	8693387969	37666891	498786	16312466	60137883	3062880	71908	3660372	960014	1251573	284759	1927283201	369796030	1376759	193248964	1147220	2422190	91508	9342123	496906	90583	192329248	3343207	7670926	1365178	9526030	1083596	1655004
UFMC-00053	1161213	522612	7194925	6433953	3412295	28901940	74417	721028	337055	630792	1012285	1295111	1531411	2362512	10623543	1756291	933862363	1423437	246070560	31921052	16615104	5774588475	22876795	617467	13331512	48048979	3521581	69703	3350679	5805194	1228173	647583	1247442559	331390258	1121916	166619277	1054957	3060619	109151	7742003	580766	63233	213842279	1812757	6053597	1151133	5714142	584647	178328
UFMC-00054	780056	325167	3012765	4853470	7252812	22043354	90297	342546	170049	358301	579267	1141046	1360084	2531878	2338120	1860011	187853567	1729170	227114852	24724142	10683308	4931183559	27633311	534385	12139340	26531445	3110193	80380	4805786	1313140		405539	1722510118	232472017	932907	182808548	1042347	1692316	257102	7879095	450344	142858	212665572	1333856	6982346	510937	6324012	621452	320383
UFMC-00055	1241929	701616	9858427	5659440	2385883	26862928	85133	294321	127570	828314	325849	1361712	2040360	775454	15630326	899582	412488376	2721696	132575524	5645771	12151912	6710745714	25032517	168833	22118635	26904451	4762022	53440	2183041	1356775	438797	125429	1141274518	1057046595	1351894	239474725	714757	2735950	285378	6900854	345908	45283	168712741	1837718	5294688	3753876	43027623	1480011	1682703
UFMC-00056	1212845		15241345	12572547	1345318	20836458		1394500	546111	1422255	1486597	1106330	1745668	3047136	12452207	1970590	276449266	1109524	250567038	74317228	11479883	6453293133	44159240	510318	15752609	20429967	3656004	98760	4288311	1517810	1037946	314646	503522814	372832691	301019	160242563	957062	2579014	90411	8403840	488847	97208	218431168	3012595	6705526	699622	4810855	455247	226592
UFMC-00057	1244758	420684	13368303	5986621	1625764	32417789	66923	303754	359972	174102	728293	1230803	1934160	1282828	18153051	1473433	120995487	1096911	267663624	5902053	14641935	7323075362	30957350	487114	16356182	41398964	3058486	60291	2776020	410720	733181	168197	2372634563	467267328	1751997	160794874	417320	3666671	184728	8029664	356399	39493	250125858	4377466	11305945	3754431	24497798	1332261	1027985
UFMC-00058	987373	524334	7864261	29778062	1946758	34088736	62085	164333	82608	453205	215769	1863379	904719	765571	8424315	1805917	779116150	1192428	209466037	57131438	17611958	7789731600	22712959	701713	16425878	21099367	5542613	98206	2155588	6978338		371899	673053719	528725194	604455	168412129	1044545	1512255	236355	8360667	372424	48885	143390614	940874	5113454	676909	4356328	639175	165726
UFMC-00059	1388894	398799	14744336	8948153	1429525	28162641	35247		244451	248322	319749	1146760	1492614	488550	19674702	1719449	253089282	1679010	290523761	42323866	15197610	6048000792	24233994	504177	13672641	40587658	3328345	78640	1733037	1370392	71602	194770	989936386	475688747	628557	160384673	988892	4251225	65084	7178916	444486	77591	257227391	2652055	6646859	555104	10620164	502464	275864
UFMC-00060	1364706	449083	8392480	6780620	1806704	24295206	98603	472980	291975	503221	634036	1303271	2246566	1842214	14854247	2227588	453259309	991084	257323846	28350751	13826067	6580804907	28904465	817162	14990792	27906678	3120199	86295	4434332	1869129	1210345	254864	1162130095	238181791	572687	165528864	787058	2299415	122415	9174085	332782		74011190	5919129	6661862	715433	7458396	992084	301830
[truncated: 907 more columns]

## Sheet: Batch-normalized Data
PARENT_SAMPLE_NAME	30	35	49	50	54	62	71	72	73	74	75	93	98	106	112	114	136	144	171	172	179	180	181	182	189	192	194	203	209	211	212	213	229	231	232	234	235	240	241	244	250	251	252	254	266	267	275	278	279
UFMC-00031	1.0255	1.45284	0.0362132	0.731208	1.19246	1.10073	1.53992		0.225627	1.08532	0.516645	1.05447	1.36188	0.45094	1.85267	1.84864	1.13422	1.352	0.998908	1.26006	1.12483	1.78744	2.70733	1.48079	0.70134	0.1619	1.93185	1.1386	0.196193	1.9929		0.151003	0.690014	0.906218	0.547906	1.03243	1.3356	0.361469	0.95779	1.15402	1.4906	1.04309	0.241866	0.677743	0.492686	3.81249	0.970596	1.53974	0.773086
UFMC-00032	1.06933	1.05928	0.0615938	0.65492	0.685621	1.28655			0.267575	0.950532	0.394101	0.520653	1.66303	0.379762	1.57141	1.3784	0.42462	0.649253	0.838122	0.976139	1.14791	1.1802	1.42	0.916672	0.74377	0.269706	2.24349	1.3387	0.276549	0.750058			0.560953	1.3503	0.996168	1.16534	1.1637	0.148239	0.698763	0.88579	0.987879		0.230232	0.951802	0.377367	2.40722	1.42702	2.1197	1.92482
UFMC-00033	0.918549	0.729071	0.0227442	0.803986	1.01473	1.10817			0.236946	1.53945	0.505024	0.857353	0.581778	0.478102	1.82167	1.61807	1.02143	0.29512	0.75471	2.63068	1.08318	1.04785	0.830176	1.18991	0.621393	0.112289	2.36813	1.57328	0.167311	0.407816	0.374407	0.21129	0.269611	0.668441	0.534236	1.20717	1.15822	0.468883	1.46043	0.902421	0.98161	1.26382	0.187852	0.440302	0.225472	1.18539	0.654882	1.05449	0.716041
UFMC-00034	1.05068	0.87632	0.0184344	0.50654	0.985265	1.18025	1.57698		0.227849	0.598144	0.373573	0.742563	0.976122	0.366958	0.371409	1.0814	0.12129	0.35368	0.796774	0.589027	1.02815	1.26418	1.48424	1.04417	0.539406	0.186888	1.10459	1.03589	0.223451	1.67392		0.988383	0.702007	0.317068	0.325449	0.757122	0.842841	0.304229	1.59513	0.879524	0.437918	0.9792	0.312638	1.14143	0.336794	4.0001	1.0018	1.66639	0.840041
UFMC-00035	1.15468	1.7627	0.0316063	0.824073	0.684883	1.14178	0.466076		0.75043	2.74643	1.76524	0.840739	1.01211	0.432262	1.06829	1.26615	0.890457	0.394551	0.839755	2.49134	1.16843	0.856503	0.807853	1.06513	0.894371	0.169132	3.53074	1.46041	0.22597	1.08854	0.375141	1.5011	0.341577	0.906397	0.655546	1.14262	0.8004	0.239947	1.04221	0.804151	1.07352		0.275064	0.392299	0.285066	3.64537	0.468783	1.22982	0.583528
UFMC-00036	0.898411	0.846744	1.91012	1.2477	1.07323	1.00639	0.5841	2.02738	2.11212	1.71194	2.27495	0.949908	1.21137	2.44706	1.89694	1.02496	0.518563	1.02161	1.18582	0.554713	0.911724	0.959325	0.814952	0.69299	1.48473	0.960954	0.993086	0.819067	1.06369	0.48002	1.31279	1.2079	1.10613	1.51808	1.53512	1.25594	1.25606	2.01796	1.30641	1.46287	1.07144	0.954072	1.26474	1.30386	1.53479	5.10421	3.38249	1.35621	4.48356
UFMC-00037	1.13726	0.873884	1.92108	5.72374	0.816241	0.80294	0.700593	0.950462	0.892835	0.872673	1.12707	1.56162	0.906897	0.958413	0.913966	1.14609	0.635321	1.31056	0.85122	0.492225	0.877255	0.693517	1.10347	0.983062	1.14272	1.35998	1.02222	1.55494	1.22227	1.49709	0.209784	1.27435	0.826202	1.32091	1	0.814052	1.07862	0.574925	1.06298	0.924164	1.46558	0.562097	0.860374	0.9003	1.16263	0.993281	1.90838	1.08824	2.49095
UFMC-00038	0.793896	1.07668	0.405819	0.992096	1.64855	0.789634	2.56062	0.301317	0.266083	0.350428	0.281981	1.77501	1.12981	0.580174	0.674254	1.05801	1.33415	1.08658		0.558339	0.770164	0.907547	1.23616	1.77908	1.12479	0.821121	0.87608	1.33071		1.18892	0.621557	2.12236	1.08518	0.298391		0.932925	0.424749	0.971545	1.18528	1.18149	1.62944	2.21379	1.4239	1.03214	1.02566	2.24375	0.675699	0.563711	0.286495
UFMC-00039	1.13201	0.708556	1.08061	1.29819	1.25081	1.25431	0.908623	1.30619	1.35676	0.839361	1.3864	1.13426	0.956409	1.20334	0.882199	1.01442	0.534316	0.468504	1.14739	0.249787	1.05464	1.20542	1.56678	0.692089	1.22601	0.810764	0.992001	1.46521	0.624506	0.632101	0.504086	0.95078	1.18226	1.27571	1.77696	0.989869	0.633168	0.81978	1.16895	0.848199	0.774084	0.414196	0.901202	2.56923	1.1947	2.30689	2.28407	1.2558	5.49953
UFMC-00040	1.23153	1	1.36645	2.77617	0.819023	0.993613	0.37775	0.955482	0.687521	0.97261	0.816894	1.43909	0.971446	1.10607	0.941948	1.1409	0.242049	0.814298	0.91328	1.83863	1.04288	0.791343	1.29984	1.08397	0.949212	1.09467	1.2439	0.700097	1.032	2.27349	0.902944	1.47528	0.43905	1.22831	0.483895	0.955175	1.47169	0.794704	1.0432	1.07233	0.80844	1.47708	1.00597	2.33173	0.723228	1.32695	0.557634	0.392769	0.494591
UFMC-00041	1.02574	0.977169	1.27339	1.17106	1.05757	0.947337		2.09482	1.62604	2.22519	1.96123	1.17332	1.43493	3.03934	1.18019	1.24069	1.11795	1.21007	1.10487	1.35479	1.04164	0.729637	0.716218	0.891306	1.30479	1.23716	1.16915	1.03475	1.53187	1.22611	1.3854	2.25365	0.559626	1.23645	0.886415	1.21038	1.19188	1.32725	1.82044	1.43444	1.31032		0.628974	2.02033	0.859164	0.710583	0.796633	0.485684	1.12668
UFMC-00042	1.26651	0.811678	1.7611	2.16995	1.10304	1.13925		0.599708	0.630257	0.427627	0.698023	1.38835	1.13939	0.905602	1.37097	1.26413	1.83522	0.801374	1.02421	0.33103	1.10864	0.83102	0.868386	0.963758	1.13912	1.03905	0.912285	1.18021	1.00383	0.54013	1.22263	0.73878	1.15551	1.04391	1.72442	0.787081	1.06628	1.04875	1.18158	1.06642	1.05733		0.7978	1.62453	1.15321	1.00672	0.876906	1.18677	1.70413
UFMC-00043	1.29346	0.546329	1.19948	2.09463	0.762984	0.77857		2.3599	2.03326	2.72186	2.69033	1.06683	0.875349	3.54101	1.10538	1.22379	0.760709	0.838322	1	2.09539	0.898657	0.774538	0.890377	1.1912	1.00898	1.1163	1.25558	0.996384	2.38682	1.6866	1.69678	1.71186	0.700762	0.527111	0.306964	0.830467	1.11844	1.18549	1.44195	1.06661	0.836087	0.77645	0.688403	2.01279	1.14482	1.59836	1.57629	0.517723	0.333097
UFMC-00044	0.910041		2.03182	0.995427	0.820385	1.03801	0.40613	1.27098	3.13945	0.681211	2.14977	0.845092	1.26155	2.2452	0.634448	0.98235	1.61751	0.730132	1.09886	0.221283	0.987616	1.47623	2.74983	0.763505	1.11815	0.908881	0.731952	0.701608	0.986098	0.445221	1.11123	1.02851	1.02046	1.08546	1.25836	0.885272	0.826829	0.879423	1.12507	0.893343	1.08597		1.48695	3.16329	1.5263	1.50896	1.8917	1.48732	3.09198
UFMC-00045	0.964946	0.894941	1.27146	2.37692	0.971714	0.822679	0.505462	1.72062	1.68685	1.81787	2.61864	0.811301	0.726379	2.29856	0.748123	1.07705	1.56719	0.747269	1.13758	1.23828	0.937716	0.756337	0.703447	1.11006	1.34624	1.03989	1.00691	0.835208	1.28191	0.414895	1.50109	1.0272	0.637861	1.73647	1.28906	1.20608	1.08881	1.7469	0.721851	1.36937	1.32736	0.377227	1.40459	2.27867	1.21837	1.7254	0.998198	0.77941	1.70882
UFMC-00046	1.11259	1.07227	1.76866	1.08317	1.1544	1.38992		1.11686	1.82582	1.17091	1.52868	0.656386	1.27585	1.00084	1.7223	0.808184	1.97879	0.638875	1.02095	0.579724	1.1575	1.22658	0.903691	0.856483	1.36504	1.05824	1.15397	0.685655	0.635923	0.329536	1.33305	0.372244	1.24842	2.20909	1.17277	1.06601	0.595436	2.91499	0.669052	1.3078	0.864841	1.56757	1.12652	1.14021	1.12903	0.456879	5.25163	1.46066	2.5569
UFMC-00047	0.930318		0.99753	0.942694	1.13599	1.42281	1.01219	0.321151	1.19477	0.661175	0.673148	0.525101	0.974836	0.631088	0.457133	0.742743	0.261726	1.18332	0.940931	0.352721	1.01238	1.28707	1.27127	1.01694	1.06663	1.18071	1.11424	0.485815	0.62854	0.676235	1.04864	0.51299	1.71233	1.55093	1.77937	1.01013	0.649974	0.929247	0.736605	1.19418	0.854274	1.36294	0.994029	1.39841	0.899155	0.467641	2.18701	1.61709	2.86189
UFMC-00048	0.886285	0.7372	1.00247	1.04167	0.740475	1.26503	0.950401	1.12797	1.28151	1.08704	1.33897	0.978692	1.37717	1.19266	1.23103	0.734116	4.38567	1.27457	1.0508	0.39805	1.12406	1.06915	0.959734	0.93321	1.13938	0.782451	1.15259	1.00362	0.7242	0.398952	0.711738	0.300896	1.6472	2.07056	1.53369	1.19255	0.671459	0.75866	0.727718	1.28051	0.768383	0.723589	0.635341	0.573256	1.15174	0.620247	1.4806	1.52273	3.23754
UFMC-00049	0.867024	0.824538	0.783138	0.618966	0.963616	1.2946	1.15926	1.3806	2.25081	1.05822	1.99606	1.19281	0.839019	1.22025	0.89563	0.934453	0.397036	0.721531	1.20203	0.336133	1.04729	0.859731	1.11056	1.08403	0.977154	1.21422	0.942501	0.882263	1.27442	0.525751	1.68702	1.23511	1.36812	0.498365	0.968614	0.828991	0.9831	0.874	0.9154	1.44524	0.548781	1.0599	0.670826	2.02068	1.30176	0.455762	0.855541	0.866781	1.61436
UFMC-00050	1.36184	1.05404	1.34982	1.46775	1.1503	0.640922	1.50616	0.78258	0.740896	1.02739	0.801378	0.898463	1.25244	0.78573	1.4709	0.909185	2.56424	1.80704	0.862351	2.79142	0.609533	0.991458	0.679617	1.03969	0.829413	1.33451	0.821375	1.10663	1.12245	1.33322	0.951365		0.907853	1.17538	1.01044	1.01462	0.620266	1.79115	0.421696	1.09434	1.59684	1.14463	1.54155	0.270246	1.17429	0.630703	2.78729	0.741024	0.831935
UFMC-00051	0.971316	2.08988	0.823152	1.00457	1.47665	0.672502	1.57271	1.04452	0.811411	1.27614	1.02535	1.42074	0.783219	1.36536	1.01482	0.892781	5.06954	0.656268	0.924211	2.06016	0.823806	0.928206	0.825118	1.42687	0.999205	1.22029	0.917083	0.738409	1.28169	2.54273		1.01162	1.01791	0.95379	1.08831	1.1663	1.15629	1.49296	0.911609	0.858588	1.32946	0.880595	1.20001	0.323625	1.03548	0.450706	0.423661	0.83555	0.751023
UFMC-00052	0.905878	0.795997	0.725924	0.49745	1.6518	0.971498	1.49205	0.93048	1.60223	0.868719	1.15295	1.04593	0.575697	1.20127	0.708701	0.857028	0.886522	1.08749	1.17077	0.391294	0.909334	1.35863	1.41798	0.914985	0.99812	1.95864	0.831656	0.848447	1.09243	0.704038	1.12835	0.789776	1.67342	0.743258	1.40744	1.11246	1.11921	1.08337	0.443669	1.06294	1.11062	1.19172	1.30436	0.967861	1.07043	0.812236	1.13172	0.945513	4.51134
UFMC-00053	0.933944	1.3716	0.726411	0.770661	1.49911	0.982734	1	1.35502	1.25667	1.21799	1.35471	1.02131	0.987895	1.28135	0.704589	0.878401	3.30568	1.29026	0.995763	1.3219	1.03143	0.902471	0.861205	1.1327	0.815722	1.56491	0.956206	0.82243	1	4.25731	1.10726	1.79607	1.08313	0.666066	1.14691	0.959163	1.0292	1.36892	0.529209	0.880878	1.29805	0.831904	1.45026	0.524795	0.844742	0.684887	0.678859	0.510145	0.4861
UFMC-00054	0.627386	0.853405	0.304173	0.581351	3.18634	0.749526	1.21339	0.643742	0.634007	0.691841	0.775217	0.899814	0.877374	1.37321	0.155072	0.930276	0.664962	1.56739	0.919056	1.02386	0.6632	0.770661	1.04027	0.980288	0.742776	0.864105	0.844503	0.948409	1.43427	0.963007		1.12476	1.49562	0.467249	0.953694	1.05236	1.0169	0.756919	1.24654	0.896476	1.00655	1.87946	1.44228	0.386152	0.974343	0.303991	0.751314	0.54226	0.873324
UFMC-00055	0.998862	1.8414	0.995322	0.67789	1.04818	0.913403	1.144	0.553113	0.475629	1.59939	0.436075	1.07383	1.31621	0.42058	1.03666	0.449922	1.46012	2.46705	0.536487	0.233799	0.754368	1.04878	0.942358	0.309711	1.35338	0.876254	1.29302	0.630542	0.651522	0.995007	0.395597	0.347876	0.990946	2.12457	1.38202	1.37856	0.697308	1.2237	1.38363	0.785173	0.773126	0.595751	1.1442	0.532021	0.738841	2.23343	5.11183	1.29141	4.58684
UFMC-00056	0.975471		1.53879	1.50594	0.591032	0.708489		2.62066	2.03611	2.74622	1.98947	0.872437	1.12611	1.65267	0.825873	0.985582	0.978573	1.00572	1.01396	3.07758	0.71265	1.00854	1.66239	0.936139	0.963863	0.665386	0.992706	1.16528	1.27983	1.1131	0.93576	0.872668	0.437199	0.749362	0.307726	0.922454	0.933697	1.15351	0.43835	0.956181	1.0926	1.27888	1.48139	0.872149	0.935715	0.416252	0.571546	0.397235	0.617662
UFMC-00057	1.00114	1.10409	1.34968	0.71708	0.714239	1.10228	0.899297	0.570841	1.34211	0.336172	0.974654	0.970595	1.2477	0.695763	1.20397	0.736931	0.428299	0.994284	1.08314	0.244412	0.908944	1.14447	1.1654	0.893573	1.00079	1.34833	0.830463	0.711377	0.828495	0.301206	0.660999	0.466493	2.06011	0.939167	1.79103	0.925634	0.407132	1.63999	0.895638	0.913608	0.796574	0.519576	1.69634	1.26728	1.57767	2.23376	2.91042	1.16249	2.80216
UFMC-00058	0.794127	1.37612	0.793988	3.56683	0.85526	1.1591	0.834285	0.308829	0.307994	0.875091	0.288758	1.46944	0.583623	0.41522	0.558729	0.903222	2.75791	1.08086	0.847637	2.36589	1.09332	1.2174	0.855038	1.28724	1.00506	0.687188	1.50497	1.15874	0.643329	5.11765		1.03146	0.584399	1.06269	0.617923	0.969483	1.01904	0.676384	1.14595	0.951269	0.832391	0.643139	0.972466	0.272384	0.713551	0.402739	0.517547	0.557725	0.451749
UFMC-00059	1.11706	1.04665	1.48861	1.07181	0.628026	0.957596	0.473642		0.911406	0.479483	0.427911	0.90432	0.962867	0.264973	1.30489	0.859975	0.895883	1.52192	1.17565	1.75269	0.943439	0.945201	0.912297	0.924874	0.836595	1.3219	0.903737	0.927878	0.51722	1.00499	0.0645527	0.540193	0.859542	0.956093	0.642562	0.923272	0.96475	1.90144	0.315554	0.81681	0.993454	1.0208	1.7445	0.767772	0.927528	0.330269	1.26171	0.438435	0.751971
UFMC-00060	1.09761	1.17862	0.847318	0.812185	0.79373	0.826094	1.32501	0.888865	1.08859	0.971666	0.848513	1.02774	1.44923	0.999156	0.985184	1.11412	1.60444	0.898358	1.0413	1.17404	0.858296	1.02847	1.08812	1.49902	0.91725	0.908896	0.84722	1.0182	1.32341	1.37075	1.09119	0.706863	1.00905	0.478725	0.585447	0.952886	0.767843	1.02846	0.593519	1.04382	0.743788		0.501939	1.71359	0.929622	0.425659	0.886083	0.865662	0.822751
[truncated: 907 more columns]

## Sheet: Batch-norm Imputed Data
PARENT_SAMPLE_NAME	30	35	49	50	54	62	71	72	73	74	75	93	98	106	112	114	136	144	171	172	179	180	181	182	189	192	194	203	209	211	212	213	229	231	232	234	235	240	241	244	250	251	252	254	266	267	275	278	279
UFMC-00031	1.0255	1.45284	0.0362132	0.731208	1.19246	1.10073	1.53992	0.301317	0.225627	1.08532	0.516645	1.05447	1.36188	0.45094	1.85267	1.84864	1.13422	1.352	0.998908	1.26006	1.12483	1.78744	2.70733	1.48079	0.70134	0.1619	1.93185	1.1386	0.196193	1.9929	0.0645527	0.151003	0.690014	0.906218	0.547906	1.03243	1.3356	0.361469	0.95779	1.15402	1.4906	1.04309	0.241866	0.677743	0.492686	3.81249	0.970596	1.53974	0.773086
UFMC-00032	1.06933	1.05928	0.0615938	0.65492	0.685621	1.28655	0.37775	0.301317	0.267575	0.950532	0.394101	0.520653	1.66303	0.379762	1.57141	1.3784	0.42462	0.649253	0.838122	0.976139	1.14791	1.1802	1.42	0.916672	0.74377	0.269706	2.24349	1.3387	0.276549	0.750058	0.0645527	0.151003	0.560953	1.3503	0.996168	1.16534	1.1637	0.148239	0.698763	0.88579	0.987879	0.377227	0.230232	0.951802	0.377367	2.40722	1.42702	2.1197	1.92482
UFMC-00033	0.918549	0.729071	0.0227442	0.803986	1.01473	1.10817	0.37775	0.301317	0.236946	1.53945	0.505024	0.857353	0.581778	0.478102	1.82167	1.61807	1.02143	0.29512	0.75471	2.63068	1.08318	1.04785	0.830176	1.18991	0.621393	0.112289	2.36813	1.57328	0.167311	0.407816	0.374407	0.21129	0.269611	0.668441	0.534236	1.20717	1.15822	0.468883	1.46043	0.902421	0.98161	1.26382	0.187852	0.440302	0.225472	1.18539	0.654882	1.05449	0.716041
UFMC-00034	1.05068	0.87632	0.0184344	0.50654	0.985265	1.18025	1.57698	0.301317	0.227849	0.598144	0.373573	0.742563	0.976122	0.366958	0.371409	1.0814	0.12129	0.35368	0.796774	0.589027	1.02815	1.26418	1.48424	1.04417	0.539406	0.186888	1.10459	1.03589	0.223451	1.67392	0.0645527	0.988383	0.702007	0.317068	0.325449	0.757122	0.842841	0.304229	1.59513	0.879524	0.437918	0.9792	0.312638	1.14143	0.336794	4.0001	1.0018	1.66639	0.840041
UFMC-00035	1.15468	1.7627	0.0316063	0.824073	0.684883	1.14178	0.466076	0.301317	0.75043	2.74643	1.76524	0.840739	1.01211	0.432262	1.06829	1.26615	0.890457	0.394551	0.839755	2.49134	1.16843	0.856503	0.807853	1.06513	0.894371	0.169132	3.53074	1.46041	0.22597	1.08854	0.375141	1.5011	0.341577	0.906397	0.655546	1.14262	0.8004	0.239947	1.04221	0.804151	1.07352	0.377227	0.275064	0.392299	0.285066	3.64537	0.468783	1.22982	0.583528
UFMC-00036	0.898411	0.846744	1.91012	1.2477	1.07323	1.00639	0.5841	2.02738	2.11212	1.71194	2.27495	0.949908	1.21137	2.44706	1.89694	1.02496	0.518563	1.02161	1.18582	0.554713	0.911724	0.959325	0.814952	0.69299	1.48473	0.960954	0.993086	0.819067	1.06369	0.48002	1.31279	1.2079	1.10613	1.51808	1.53512	1.25594	1.25606	2.01796	1.30641	1.46287	1.07144	0.954072	1.26474	1.30386	1.53479	5.10421	3.38249	1.35621	4.48356
UFMC-00037	1.13726	0.873884	1.92108	5.72374	0.816241	0.80294	0.700593	0.950462	0.892835	0.872673	1.12707	1.56162	0.906897	0.958413	0.913966	1.14609	0.635321	1.31056	0.85122	0.492225	0.877255	0.693517	1.10347	0.983062	1.14272	1.35998	1.02222	1.55494	1.22227	1.49709	0.209784	1.27435	0.826202	1.32091	1	0.814052	1.07862	0.574925	1.06298	0.924164	1.46558	0.562097	0.860374	0.9003	1.16263	0.993281	1.90838	1.08824	2.49095
UFMC-00038	0.793896	1.07668	0.405819	0.992096	1.64855	0.789634	2.56062	0.301317	0.266083	0.350428	0.281981	1.77501	1.12981	0.580174	0.674254	1.05801	1.33415	1.08658	0.536487	0.558339	0.770164	0.907547	1.23616	1.77908	1.12479	0.821121	0.87608	1.33071	0.167311	1.18892	0.621557	2.12236	1.08518	0.298391	0.306964	0.932925	0.424749	0.971545	1.18528	1.18149	1.62944	2.21379	1.4239	1.03214	1.02566	2.24375	0.675699	0.563711	0.286495
UFMC-00039	1.13201	0.708556	1.08061	1.29819	1.25081	1.25431	0.908623	1.30619	1.35676	0.839361	1.3864	1.13426	0.956409	1.20334	0.882199	1.01442	0.534316	0.468504	1.14739	0.249787	1.05464	1.20542	1.56678	0.692089	1.22601	0.810764	0.992001	1.46521	0.624506	0.632101	0.504086	0.95078	1.18226	1.27571	1.77696	0.989869	0.633168	0.81978	1.16895	0.848199	0.774084	0.414196	0.901202	2.56923	1.1947	2.30689	2.28407	1.2558	5.49953
UFMC-00040	1.23153	1	1.36645	2.77617	0.819023	0.993613	0.37775	0.955482	0.687521	0.97261	0.816894	1.43909	0.971446	1.10607	0.941948	1.1409	0.242049	0.814298	0.91328	1.83863	1.04288	0.791343	1.29984	1.08397	0.949212	1.09467	1.2439	0.700097	1.032	2.27349	0.902944	1.47528	0.43905	1.22831	0.483895	0.955175	1.47169	0.794704	1.0432	1.07233	0.80844	1.47708	1.00597	2.33173	0.723228	1.32695	0.557634	0.392769	0.494591
UFMC-00041	1.02574	0.977169	1.27339	1.17106	1.05757	0.947337	0.37775	2.09482	1.62604	2.22519	1.96123	1.17332	1.43493	3.03934	1.18019	1.24069	1.11795	1.21007	1.10487	1.35479	1.04164	0.729637	0.716218	0.891306	1.30479	1.23716	1.16915	1.03475	1.53187	1.22611	1.3854	2.25365	0.559626	1.23645	0.886415	1.21038	1.19188	1.32725	1.82044	1.43444	1.31032	0.377227	0.628974	2.02033	0.859164	0.710583	0.796633	0.485684	1.12668
UFMC-00042	1.26651	0.811678	1.7611	2.16995	1.10304	1.13925	0.37775	0.599708	0.630257	0.427627	0.698023	1.38835	1.13939	0.905602	1.37097	1.26413	1.83522	0.801374	1.02421	0.33103	1.10864	0.83102	0.868386	0.963758	1.13912	1.03905	0.912285	1.18021	1.00383	0.54013	1.22263	0.73878	1.15551	1.04391	1.72442	0.787081	1.06628	1.04875	1.18158	1.06642	1.05733	0.377227	0.7978	1.62453	1.15321	1.00672	0.876906	1.18677	1.70413
UFMC-00043	1.29346	0.546329	1.19948	2.09463	0.762984	0.77857	0.37775	2.3599	2.03326	2.72186	2.69033	1.06683	0.875349	3.54101	1.10538	1.22379	0.760709	0.838322	1	2.09539	0.898657	0.774538	0.890377	1.1912	1.00898	1.1163	1.25558	0.996384	2.38682	1.6866	1.69678	1.71186	0.700762	0.527111	0.306964	0.830467	1.11844	1.18549	1.44195	1.06661	0.836087	0.77645	0.688403	2.01279	1.14482	1.59836	1.57629	0.517723	0.333097
UFMC-00044	0.910041	0.546329	2.03182	0.995427	0.820385	1.03801	0.40613	1.27098	3.13945	0.681211	2.14977	0.845092	1.26155	2.2452	0.634448	0.98235	1.61751	0.730132	1.09886	0.221283	0.987616	1.47623	2.74983	0.763505	1.11815	0.908881	0.731952	0.701608	0.986098	0.445221	1.11123	1.02851	1.02046	1.08546	1.25836	0.885272	0.826829	0.879423	1.12507	0.893343	1.08597	0.377227	1.48695	3.16329	1.5263	1.50896	1.8917	1.48732	3.09198
UFMC-00045	0.964946	0.894941	1.27146	2.37692	0.971714	0.822679	0.505462	1.72062	1.68685	1.81787	2.61864	0.811301	0.726379	2.29856	0.748123	1.07705	1.56719	0.747269	1.13758	1.23828	0.937716	0.756337	0.703447	1.11006	1.34624	1.03989	1.00691	0.835208	1.28191	0.414895	1.50109	1.0272	0.637861	1.73647	1.28906	1.20608	1.08881	1.7469	0.721851	1.36937	1.32736	0.377227	1.40459	2.27867	1.21837	1.7254	0.998198	0.77941	1.70882
UFMC-00046	1.11259	1.07227	1.76866	1.08317	1.1544	1.38992	0.37775	1.11686	1.82582	1.17091	1.52868	0.656386	1.27585	1.00084	1.7223	0.808184	1.97879	0.638875	1.02095	0.579724	1.1575	1.22658	0.903691	0.856483	1.36504	1.05824	1.15397	0.685655	0.635923	0.329536	1.33305	0.372244	1.24842	2.20909	1.17277	1.06601	0.595436	2.91499	0.669052	1.3078	0.864841	1.56757	1.12652	1.14021	1.12903	0.456879	5.25163	1.46066	2.5569
UFMC-00047	0.930318	0.546329	0.99753	0.942694	1.13599	1.42281	1.01219	0.321151	1.19477	0.661175	0.673148	0.525101	0.974836	0.631088	0.457133	0.742743	0.261726	1.18332	0.940931	0.352721	1.01238	1.28707	1.27127	1.01694	1.06663	1.18071	1.11424	0.485815	0.62854	0.676235	1.04864	0.51299	1.71233	1.55093	1.77937	1.01013	0.649974	0.929247	0.736605	1.19418	0.854274	1.36294	0.994029	1.39841	0.899155	0.467641	2.18701	1.61709	2.86189
UFMC-00048	0.886285	0.7372	1.00247	1.04167	0.740475	1.26503	0.950401	1.12797	1.28151	1.08704	1.33897	0.978692	1.37717	1.19266	1.23103	0.734116	4.38567	1.27457	1.0508	0.39805	1.12406	1.06915	0.959734	0.93321	1.13938	0.782451	1.15259	1.00362	0.7242	0.398952	0.711738	0.300896	1.6472	2.07056	1.53369	1.19255	0.671459	0.75866	0.727718	1.28051	0.768383	0.723589	0.635341	0.573256	1.15174	0.620247	1.4806	1.52273	3.23754
UFMC-00049	0.867024	0.824538	0.783138	0.618966	0.963616	1.2946	1.15926	1.3806	2.25081	1.05822	1.99606	1.19281	0.839019	1.22025	0.89563	0.934453	0.397036	0.721531	1.20203	0.336133	1.04729	0.859731	1.11056	1.08403	0.977154	1.21422	0.942501	0.882263	1.27442	0.525751	1.68702	1.23511	1.36812	0.498365	0.968614	0.828991	0.9831	0.874	0.9154	1.44524	0.548781	1.0599	0.670826	2.02068	1.30176	0.455762	0.855541	0.866781	1.61436
UFMC-00050	1.36184	1.05404	1.34982	1.46775	1.1503	0.640922	1.50616	0.78258	0.740896	1.02739	0.801378	0.898463	1.25244	0.78573	1.4709	0.909185	2.56424	1.80704	0.862351	2.79142	0.609533	0.991458	0.679617	1.03969	0.829413	1.33451	0.821375	1.10663	1.12245	1.33322	0.951365	0.151003	0.907853	1.17538	1.01044	1.01462	0.620266	1.79115	0.421696	1.09434	1.59684	1.14463	1.54155	0.270246	1.17429	0.630703	2.78729	0.741024	0.831935
UFMC-00051	0.971316	2.08988	0.823152	1.00457	1.47665	0.672502	1.57271	1.04452	0.811411	1.27614	1.02535	1.42074	0.783219	1.36536	1.01482	0.892781	5.06954	0.656268	0.924211	2.06016	0.823806	0.928206	0.825118	1.42687	0.999205	1.22029	0.917083	0.738409	1.28169	2.54273	0.0645527	1.01162	1.01791	0.95379	1.08831	1.1663	1.15629	1.49296	0.911609	0.858588	1.32946	0.880595	1.20001	0.323625	1.03548	0.450706	0.423661	0.83555	0.751023
UFMC-00052	0.905878	0.795997	0.725924	0.49745	1.6518	0.971498	1.49205	0.93048	1.60223	0.868719	1.15295	1.04593	0.575697	1.20127	0.708701	0.857028	0.886522	1.08749	1.17077	0.391294	0.909334	1.35863	1.41798	0.914985	0.99812	1.95864	0.831656	0.848447	1.09243	0.704038	1.12835	0.789776	1.67342	0.743258	1.40744	1.11246	1.11921	1.08337	0.443669	1.06294	1.11062	1.19172	1.30436	0.967861	1.07043	0.812236	1.13172	0.945513	4.51134
UFMC-00053	0.933944	1.3716	0.726411	0.770661	1.49911	0.982734	1	1.35502	1.25667	1.21799	1.35471	1.02131	0.987895	1.28135	0.704589	0.878401	3.30568	1.29026	0.995763	1.3219	1.03143	0.902471	0.861205	1.1327	0.815722	1.56491	0.956206	0.82243	1	4.25731	1.10726	1.79607	1.08313	0.666066	1.14691	0.959163	1.0292	1.36892	0.529209	0.880878	1.29805	0.831904	1.45026	0.524795	0.844742	0.684887	0.678859	0.510145	0.4861
UFMC-00054	0.627386	0.853405	0.304173	0.581351	3.18634	0.749526	1.21339	0.643742	0.634007	0.691841	0.775217	0.899814	0.877374	1.37321	0.155072	0.930276	0.664962	1.56739	0.919056	1.02386	0.6632	0.770661	1.04027	0.980288	0.742776	0.864105	0.844503	0.948409	1.43427	0.963007	0.0645527	1.12476	1.49562	0.467249	0.953694	1.05236	1.0169	0.756919	1.24654	0.896476	1.00655	1.87946	1.44228	0.386152	0.974343	0.303991	0.751314	0.54226	0.873324
UFMC-00055	0.998862	1.8414	0.995322	0.67789	1.04818	0.913403	1.144	0.553113	0.475629	1.59939	0.436075	1.07383	1.31621	0.42058	1.03666	0.449922	1.46012	2.46705	0.536487	0.233799	0.754368	1.04878	0.942358	0.309711	1.35338	0.876254	1.29302	0.630542	0.651522	0.995007	0.395597	0.347876	0.990946	2.12457	1.38202	1.37856	0.697308	1.2237	1.38363	0.785173	0.773126	0.595751	1.1442	0.532021	0.738841	2.23343	5.11183	1.29141	4.58684
UFMC-00056	0.975471	0.546329	1.53879	1.50594	0.591032	0.708489	0.37775	2.62066	2.03611	2.74622	1.98947	0.872437	1.12611	1.65267	0.825873	0.985582	0.978573	1.00572	1.01396	3.07758	0.71265	1.00854	1.66239	0.936139	0.963863	0.665386	0.992706	1.16528	1.27983	1.1131	0.93576	0.872668	0.437199	0.749362	0.307726	0.922454	0.933697	1.15351	0.43835	0.956181	1.0926	1.27888	1.48139	0.872149	0.935715	0.416252	0.571546	0.397235	0.617662
UFMC-00057	1.00114	1.10409	1.34968	0.71708	0.714239	1.10228	0.899297	0.570841	1.34211	0.336172	0.974654	0.970595	1.2477	0.695763	1.20397	0.736931	0.428299	0.994284	1.08314	0.244412	0.908944	1.14447	1.1654	0.893573	1.00079	1.34833	0.830463	0.711377	0.828495	0.301206	0.660999	0.466493	2.06011	0.939167	1.79103	0.925634	0.407132	1.63999	0.895638	0.913608	0.796574	0.519576	1.69634	1.26728	1.57767	2.23376	2.91042	1.16249	2.80216
UFMC-00058	0.794127	1.37612	0.793988	3.56683	0.85526	1.1591	0.834285	0.308829	0.307994	0.875091	0.288758	1.46944	0.583623	0.41522	0.558729	0.903222	2.75791	1.08086	0.847637	2.36589	1.09332	1.2174	0.855038	1.28724	1.00506	0.687188	1.50497	1.15874	0.643329	5.11765	0.0645527	1.03146	0.584399	1.06269	0.617923	0.969483	1.01904	0.676384	1.14595	0.951269	0.832391	0.643139	0.972466	0.272384	0.713551	0.402739	0.517547	0.557725	0.451749
UFMC-00059	1.11706	1.04665	1.48861	1.07181	0.628026	0.957596	0.473642	0.301317	0.911406	0.479483	0.427911	0.90432	0.962867	0.264973	1.30489	0.859975	0.895883	1.52192	1.17565	1.75269	0.943439	0.945201	0.912297	0.924874	0.836595	1.3219	0.903737	0.927878	0.51722	1.00499	0.0645527	0.540193	0.859542	0.956093	0.642562	0.923272	0.96475	1.90144	0.315554	0.81681	0.993454	1.0208	1.7445	0.767772	0.927528	0.330269	1.26171	0.438435	0.751971
UFMC-00060	1.09761	1.17862	0.847318	0.812185	0.79373	0.826094	1.32501	0.888865	1.08859	0.971666	0.848513	1.02774	1.44923	0.999156	0.985184	1.11412	1.60444	0.898358	1.0413	1.17404	0.858296	1.02847	1.08812	1.49902	0.91725	0.908896	0.84722	1.0182	1.32341	1.37075	1.09119	0.706863	1.00905	0.478725	0.585447	0.952886	0.767843	1.02846	0.593519	1.04382	0.743788	0.377227	0.501939	1.71359	0.929622	0.425659	0.886083	0.865662	0.822751
[truncated: 907 more columns]

## Sheet: Log Transformed Data
PARENT_SAMPLE_NAME	30	35	49	50	54	62	71	72	73	74	75	93	98	106	112	114	136	144	171	172	179	180	181	182	189	192	194	203	209	211	212	213	229	231	232	234	235	240	241	244	250	251	252	254	266	267	275	278	279
UFMC-00031	0.0251789	0.373521	-3.31833	-0.313057	0.176016	0.0959728	0.431728	-1.19959	-1.48887	0.0818717	-0.660398	0.0530346	0.308864	-0.79642	0.616628	0.614448	0.125941	0.301582	-0.00109245	0.231161	0.117636	0.580786	0.995962	0.392578	-0.354763	-1.82077	0.658479	0.129797	-1.62866	0.689592	-2.74027	-1.89046	-0.371043	-0.0984755	-0.601651	0.0319197	0.28938	-1.01758	-0.043127	0.143248	0.399182	0.042184	-1.41937	-0.388987	-0.707883	1.33828	-0.0298449	0.431617	-0.257365
UFMC-00032	0.0670349	0.0575893	-2.78719	-0.423243	-0.377431	0.251964	-0.973523	-1.19959	-1.31836	-0.050733	-0.931148	-0.652671	0.508642	-0.968211	0.451971	0.320925	-0.85656	-0.431933	-0.176592	-0.0241503	0.137945	0.165684	0.350658	-0.0870053	-0.296023	-1.31042	0.808032	0.291697	-1.28537	-0.287604	-2.74027	-1.89046	-0.578119	0.300329	-0.00383887	0.153009	0.151608	-1.90893	-0.358443	-0.121276	-0.0121948	-0.974909	-1.46867	-0.0493984	-0.974536	0.878472	0.355589	0.751276	0.654831
UFMC-00033	-0.08496	-0.315984	-3.78344	-0.218173	0.014627	0.102714	-0.973523	-1.19959	-1.43992	0.431426	-0.68315	-0.153906	-0.541666	-0.737931	0.599756	0.481237	0.0212009	-1.22037	-0.281422	0.967242	0.0799026	0.0467434	-0.186117	0.173874	-0.475792	-2.18668	0.862101	0.45316	-1.7879	-0.896939	-0.982411	-1.55452	-1.31077	-0.402806	-0.626917	0.18828	0.146887	-0.757401	0.378734	-0.102674	-0.0185613	0.234139	-1.6721	-0.820295	-1.48956	0.170072	-0.4233	0.0530546	-0.334017
UFMC-00034	0.0494421	-0.132024	-3.99354	-0.680151	-0.0148442	0.165723	0.455511	-1.19959	-1.47907	-0.513923	-0.984641	-0.297648	-0.024168	-1.00251	-0.990452	0.0782551	-2.10957	-1.03936	-0.227184	-0.529283	0.0277574	0.23442	0.394902	0.043226	-0.617286	-1.67724	0.0994718	0.0352579	-1.49856	0.515165	-2.74027	-0.0116848	-0.353812	-1.14864	-1.12255	-0.278231	-0.170977	-1.18998	0.466957	-0.128374	-0.825724	-0.0210193	-1.16271	0.132284	-1.08828	1.38632	0.00180039	0.510663	-0.174304
UFMC-00035	0.143823	0.566849	-3.4544	-0.193496	-0.378507	0.132591	-0.763406	-1.19959	-0.287109	1.0103	0.568289	-0.173474	0.0120327	-0.838722	0.0660588	0.235983	-0.11602	-0.930006	-0.174645	0.912821	0.155658	-0.154898	-0.213376	0.0630954	-0.111635	-1.77708	1.26151	0.378714	-1.48735	0.0848352	-0.980453	0.406199	-1.07418	-0.0982775	-0.422286	0.133328	-0.222644	-1.42734	0.0413437	-0.217968	0.0709472	-0.974909	-1.29075	-0.935732	-1.25504	1.29346	-0.757615	0.206867	-0.538662
UFMC-00036	-0.107127	-0.166357	0.647167	0.221301	0.0706705	0.00636676	-0.537682	0.706742	0.747694	0.537625	0.821958	-0.05139	0.191753	0.894889	0.640239	0.0246556	-0.656695	0.0213754	0.170436	-0.589305	-0.0924182	-0.0415257	-0.204627	-0.36674	0.395236	-0.0398292	-0.00693833	-0.199589	0.0617466	-0.733928	0.272158	0.188885	0.100866	0.417447	0.428612	0.227886	0.227978	0.702086	0.267279	0.380399	0.0690049	-0.0470163	0.234865	0.265331	0.428397	1.63007	1.21861	0.304694	1.50042
UFMC-00037	0.128618	-0.134807	0.652887	1.74462	-0.203045	-0.219475	-0.355829	-0.0508071	-0.113353	-0.136194	0.119618	0.445722	-0.097726	-0.042476	-0.0899618	0.136353	-0.453624	0.270456	-0.161085	-0.708819	-0.130958	-0.36598	0.0984607	-0.0170832	0.133412	0.307472	0.0219762	0.441437	0.200712	0.403527	-1.56168	0.242438	-0.190916	0.278321	0	-0.205731	0.0756794	-0.553515	0.0610726	-0.0788659	0.382249	-0.576081	-0.150388	-0.105027	0.150687	-0.00674194	0.646257	0.0845656	0.912666
UFMC-00038	-0.230803	0.0738777	-0.901847	-0.00793499	0.499898	-0.236186	0.940251	-1.19959	-1.32395	-1.0486	-1.26592	0.573807	0.122046	-0.544427	-0.394149	0.0563871	0.288291	0.0830359	-0.622712	-0.582789	-0.261152	-0.09701	0.212013	0.576097	0.117597	-0.197085	-0.132298	0.285713	-1.7879	0.173047	-0.475528	0.752528	0.0817466	-1.20935	-1.18103	-0.0694307	-0.856257	-0.0288679	0.169981	0.166778	0.488235	0.794705	0.3534	0.0316333	0.0253333	0.808147	-0.392008	-0.573213	-1.25003
UFMC-00039	0.123992	-0.344527	0.0775229	0.260968	0.22379	0.226589	-0.095825	0.267118	0.305098	-0.175114	0.32671	0.125984	-0.0445701	0.185101	-0.125337	0.014315	-0.626769	-0.75821	0.137492	-1.38715	0.0532038	0.186829	0.449021	-0.36804	0.203768	-0.209778	-0.00803068	0.381997	-0.470794	-0.458706	-0.685008	-0.0504723	0.167431	0.243506	0.574906	-0.0101822	-0.45702	-0.19872	0.156104	-0.16464	-0.256074	-0.881417	-0.104026	0.943605	0.177894	0.835901	0.825957	0.227774	1.70466
UFMC-00040	0.208255	0	0.312216	1.02107	-0.199643	-0.00640756	-0.973523	-0.0455398	-0.374663	-0.0277718	-0.202246	0.364014	-0.0289694	0.100817	-0.0598051	0.131817	-1.41861	-0.205429	-0.090713	0.609019	0.0419878	-0.234024	0.262244	0.0806317	-0.0521232	0.0904532	0.218254	-0.356536	0.0315034	0.821318	-0.102095	0.388846	-0.823141	0.205639	-0.725887	-0.0458606	0.386413	-0.229786	0.0422923	0.0698368	-0.212649	0.390068	0.00595303	0.846608	-0.324031	0.282881	-0.584052	-0.934534	-0.704024
UFMC-00041	0.0254095	-0.0230953	0.241681	0.15791	0.0559697	-0.0541008	-0.973523	0.739467	0.48615	0.799842	0.673573	0.15984	0.361115	1.11164	0.165672	0.215669	0.111501	0.19068	0.0997311	0.30365	0.040795	-0.315208	-0.333771	-0.115068	0.266042	0.212821	0.156281	0.0341638	0.426491	0.203851	0.325991	0.812552	-0.580486	0.212244	-0.12057	0.190938	0.175534	0.283105	0.59908	0.360778	0.270275	-0.974909	-0.463666	0.70326	-0.151796	-0.34167	-0.227362	-0.722198	0.119271
UFMC-00042	0.236263	-0.208652	0.565938	0.774702	0.0980714	0.130372	-0.973523	-0.511312	-0.461628	-0.849503	-0.359503	0.328116	0.130493	-0.0991558	0.315515	0.234388	0.607167	-0.221427	0.0239224	-1.10555	0.103135	-0.185102	-0.141118	-0.0369148	0.130257	0.0383034	-0.0918027	0.165695	0.00382117	-0.615945	0.201006	-0.302755	0.144544	0.0429701	0.54489	-0.239424	0.0641718	0.047602	0.166851	0.0643099	0.0557462	-0.974909	-0.225897	0.485221	0.142553	0.00669679	-0.131355	0.171235	0.533052
UFMC-00043	0.257324	-0.604534	0.181891	0.739376	-0.270518	-0.250297	-0.973523	0.858619	0.709639	1.00132	0.989665	0.0646957	-0.133132	1.26441	0.100187	0.201955	-0.273505	-0.176354	0	0.739741	-0.106854	-0.255488	-0.116111	0.174964	0.00894457	0.110017	0.2276	-0.00362297	0.86996	0.522712	0.528735	0.537583	-0.355586	-0.640344	-1.18103	-0.185767	0.111936	0.170152	0.365995	0.0644894	-0.179022	-0.253022	-0.373381	0.699521	0.135244	0.46898	0.455075	-0.658316	-1.09932
UFMC-00044	-0.0942661	-0.604534	0.708931	-0.00458322	-0.197981	0.0373066	-0.901081	0.239788	1.14405	-0.383883	0.765361	-0.16831	0.232344	0.808793	-0.454999	-0.017808	0.480887	-0.31453	0.094269	-1.50831	-0.0124614	0.38949	1.01154	-0.269835	0.111678	-0.0955408	-0.312041	-0.354381	-0.0139995	-0.809185	0.105465	0.0281085	0.0202518	0.0820071	0.229811	-0.12186	-0.190157	-0.128489	0.117845	-0.112785	0.082473	-0.974909	0.39673	1.15161	0.422849	0.411419	0.637474	0.396973	1.12881
UFMC-00045	-0.0356834	-0.110998	0.240164	0.865806	-0.0286937	-0.19519	-0.682282	0.542687	0.522863	0.597668	0.962655	-0.209117	-0.319684	0.832282	-0.290188	0.0742227	0.449283	-0.29133	0.128902	0.213721	-0.0643077	-0.279269	-0.351763	0.104411	0.297319	0.0391197	0.00689052	-0.180074	0.248352	-0.87973	0.406194	0.0268349	-0.449635	0.551856	0.253913	0.187372	0.0850814	0.557841	-0.325936	0.314353	0.283189	-0.974909	0.339746	0.82359	0.197516	0.54546	-0.00180364	-0.249219	0.535804
UFMC-00046	0.10669	0.0697766	0.57022	0.0798894	0.143583	0.329247	-0.973523	0.110523	0.60203	0.157785	0.424407	-0.421006	0.243613	0.000844109	0.543663	-0.212966	0.682486	-0.448047	0.0207374	-0.545203	0.146265	0.204228	-0.101268	-0.154921	0.311181	0.0566055	0.143211	-0.37738	-0.452678	-1.11007	0.287469	-0.988206	0.221879	0.792581	0.159368	0.0639239	-0.518462	1.06986	-0.401893	0.268344	-0.145209	0.449527	0.119135	0.131209	0.121361	-0.783337	1.65854	0.378886	0.938795
UFMC-00047	-0.0722287	-0.604534	-0.00247293	-0.0590135	0.1275	0.352633	0.0121144	-1.13584	0.177954	-0.413737	-0.39579	-0.644164	-0.0254859	-0.460311	-0.782781	-0.297405	-1.34046	0.168325	-0.0608852	-1.04208	0.012308	0.252365	0.240016	0.0167963	0.064503	0.166113	0.108171	-0.721928	-0.464356	-0.391215	0.0474897	-0.667498	0.537858	0.438854	0.576258	0.0100796	-0.430823	-0.0733806	-0.305703	0.177456	-0.157503	0.309643	-0.00598868	0.335336	-0.1063	-0.760055	0.782535	0.480627	1.05148
UFMC-00048	-0.120716	-0.304897	0.00246683	0.0408281	-0.300463	0.235095	-0.0508712	0.12042	0.24804	0.0834574	0.291898	-0.0215379	0.32003	0.176189	0.207852	-0.309088	1.47834	0.242609	0.0495482	-0.921177	0.11695	0.0668625	-0.0410991	-0.0691255	0.130487	-0.245323	0.142014	0.00360989	-0.322688	-0.918915	-0.340045	-1.20099	0.499078	0.72782	0.427679	0.176094	-0.398302	-0.276201	-0.317842	0.247258	-0.263467	-0.323532	-0.453593	-0.556424	0.141277	-0.477638	0.392449	0.420504	1.17481
UFMC-00049	-0.142688	-0.192932	-0.244447	-0.479704	-0.0370629	0.258204	0.147786	0.32252	0.811289	0.0565867	0.691175	0.17631	-0.175522	0.199055	-0.110228	-0.0677938	-0.923728	-0.326379	0.184014	-1.09025	0.0462035	-0.151135	0.104864	0.0806876	-0.0231115	0.194098	-0.0592178	-0.125265	0.24249	-0.642927	0.522963	0.211162	0.313435	-0.696422	-0.0318892	-0.187546	-0.0170445	-0.134675	-0.0883941	0.368277	-0.600055	0.0581746	-0.399245	0.703434	0.263714	-0.785785	-0.156021	-0.142969	0.478937
UFMC-00050	0.30884	0.0526267	0.299969	0.38373	0.140023	-0.444847	0.409564	-0.245159	-0.299895	0.0270213	-0.221423	-0.10707	0.225097	-0.241142	0.385874	-0.0952069	0.941661	0.591688	-0.148093	1.02655	-0.495063	-0.00857835	-0.386226	0.0389231	-0.187037	0.288567	-0.196776	0.101323	0.115515	0.287597	-0.0498579	-1.89046	-0.0966729	0.161592	0.0103814	0.0145137	-0.477606	0.582857	-0.863471	0.0901541	0.468029	0.135078	0.432789	-1.30842	0.160664	-0.460919	1.02507	-0.299722	-0.184001
UFMC-00051	-0.0291038	0.737109	-0.194614	0.00456231	0.389774	-0.39675	0.452797	0.0435559	-0.20898	0.243839	0.0250297	0.351178	-0.244343	0.311415	0.0147072	-0.113415	1.62325	-0.421187	-0.0788152	0.722782	-0.19382	-0.0745014	-0.192229	0.355483	-0.000794928	0.199088	-0.086557	-0.303258	0.248176	0.933237	-2.74027	0.0115498	0.017756	-0.0473114	0.0846277	0.153833	0.145215	0.400759	-0.0925446	-0.152466	0.284772	-0.127158	0.182333	-1.12817	0.0348665	-0.79694	-0.858822	-0.179665	-0.28632
UFMC-00052	-0.0988511	-0.22816	-0.32031	-0.69826	0.501868	-0.0289157	0.400152	-0.0720552	0.471394	-0.140736	0.142326	0.0449099	-0.552174	0.183383	-0.344321	-0.154285	-0.12045	0.0838748	0.15766	-0.938295	-0.0950433	0.306478	0.349236	-0.0888481	-0.00188203	0.672249	-0.184336	-0.164348	0.0884018	-0.350924	0.120761	-0.236005	0.51487	-0.296712	0.341769	0.106573	0.112626	0.0800752	-0.812677	0.0610369	0.104914	0.175402	0.265716	-0.0326667	0.0680606	-0.207964	0.123743	-0.0560278	1.50659
UFMC-00053	-0.068339	0.31598	-0.319639	-0.260506	0.404869	-0.0174165	0	0.303815	0.228465	0.197204	0.30359	0.0210838	-0.0121793	0.247913	-0.35014	-0.129652	1.19564	0.254843	-0.0042462	0.279066	0.0309505	-0.102618	-0.149422	0.1246	-0.203681	0.44783	-0.0447819	-0.195492	0	1.44864	0.101887	0.585598	0.0798544	-0.406367	0.137075	-0.0416946	0.028784	0.31402	-0.636371	-0.126836	0.260861	-0.184039	0.371746	-0.644748	-0.168724	-0.378502	-0.387341	-0.67306	-0.721341
UFMC-00054	-0.466194	-0.158521	-1.19016	-0.542401	1.15887	-0.288314	0.19342	-0.440457	-0.455695	-0.368399	-0.254612	-0.105567	-0.130822	0.317148	-1.86387	-0.0722735	-0.408025	0.449411	-0.0844087	0.0235808	-0.410679	-0.260506	0.0394765	-0.0199087	-0.29736	-0.14606	-0.169007	-0.0529699	0.360658	-0.0376949	-2.74027	0.117568	0.402541	-0.760894	-0.0474127	0.0510334	0.0167589	-0.278499	0.220369	-0.109284	0.00652516	0.630986	0.366228	-0.951523	-0.0259918	-1.19076	-0.285931	-0.61201	-0.135448
UFMC-00055	-0.00113831	0.610527	-0.00468868	-0.38877	0.0470536	-0.090578	0.13453	-0.592192	-0.743116	0.46962	-0.829942	0.0712301	0.274757	-0.86612	0.0360005	-0.798681	0.378521	0.903024	-0.622712	-1.45329	-0.281875	0.0476249	-0.0593698	-1.17212	0.302609	-0.132099	0.25698	-0.461176	-0.428444	-0.0050056	-0.927359	-1.05591	-0.00909548	0.753571	0.323544	0.321042	-0.360529	0.201882	0.324711	-0.241852	-0.257314	-0.517933	0.134705	-0.631073	-0.302673	0.80354	1.63156	0.255737	1.52319
UFMC-00056	-0.0248353	-0.604534	0.430997	0.40942	-0.525885	-0.344621	-0.973523	0.963428	0.711041	1.01023	0.687869	-0.136464	0.118768	0.502389	-0.191315	-0.0145229	-0.0216601	0.00570018	0.013862	1.12414	-0.338766	0.00850539	0.508257	-0.0659912	-0.0368056	-0.407388	-0.00732118	0.152957	0.24673	0.107152	-0.0663966	-0.1362	-0.827367	-0.288534	-1.17854	-0.0807173	-0.0686031	0.14281	-0.824738	-0.0448079	0.088563	0.245988	0.392978	-0.136795	-0.0664448	-0.876464	-0.55941	-0.923228	-0.481814
UFMC-00057	0.00113701	0.0990222	0.299871	-0.332568	-0.336538	0.0973821	-0.106142	-0.560645	0.294245	-1.09013	-0.0256723	-0.0298458	0.221304	-0.362746	0.185626	-0.305261	-0.847934	-0.00573286	0.0798665	-1.4089	-0.095472	0.134945	0.153065	-0.112527	0.000794297	0.298865	-0.185772	-0.340552	-0.188145	-1.19996	-0.414003	-0.762513	0.72276	-0.062762	0.582793	-0.0772765	-0.898618	0.494687	-0.110219	-0.090354	-0.227436	-0.654741	0.528471	0.236873	0.455952	0.803688	1.0683	0.150565	1.03039
UFMC-00058	-0.230512	0.319269	-0.230687	1.27168	-0.15635	0.147642	-0.18118	-1.17497	-1.17767	-0.133428	-1.24217	0.384879	-0.5385	-0.878946	-0.58209	-0.101787	1.01447	0.0777607	-0.165303	0.861155	0.0892164	0.196721	-0.15661	0.252499	0.00504638	-0.375148	0.408774	0.147332	-0.441099	1.63269	-2.74027	0.0309736	-0.537171	0.0608053	-0.481391	-0.0309919	0.0188654	-0.390995	0.136231	-0.0499585	-0.183454	-0.441394	-0.0279205	-1.30054	-0.337502	-0.909467	-0.658656	-0.58389	-0.794629
UFMC-00059	0.110704	0.0455978	0.397844	0.0693518	-0.465174	-0.0433289	-0.747304	-1.19959	-0.0927666	-0.735046	-0.848839	-0.100572	-0.0378399	-1.32813	0.266121	-0.150852	-0.109945	0.419973	0.161821	0.561152	-0.0582235	-0.0563574	-0.0917892	-0.0780978	-0.178415	0.279073	-0.101217	-0.0748548	-0.659288	0.00498067	-2.74027	-0.615829	-0.151356	-0.0448998	-0.442292	-0.0798309	-0.0358862	0.64261	-1.15342	-0.202348	-0.00656802	0.0205865	0.556467	-0.264262	-0.0752323	-1.10785	0.232469	-0.824544	-0.285057
UFMC-00060	0.0931349	0.164348	-0.165679	-0.208027	-0.231012	-0.191046	0.281417	-0.11781	0.0848867	-0.0287431	-0.16427	0.0273646	0.371034	-0.000844822	-0.0149267	0.108063	0.472777	-0.107187	0.0404709	0.160454	-0.152806	0.0280719	0.0844506	0.404812	-0.0863755	-0.095525	-0.165795	0.0180364	0.280214	0.315356	0.0872651	-0.346919	0.0090135	-0.736629	-0.535379	-0.0482604	-0.264169	0.0280579	-0.521687	0.042886	-0.295999	-0.974909	-0.689277	0.538592	-0.0729777	-0.854116	-0.120945	-0.14426	-0.195101
[truncated: 907 more columns]
