# Supplementary material for: Laboratory mice engrafted with natural gut microbiota possess a wildling-like phenotype
Source: Nat Commun. 2025 Jun 12;16:5301. doi: 10.1038/s41467-025-60554-2 (PMC12162856; doi:10.1038/s41467-025-60554-2)
Supplement: Supplementary file 4 — Supplementary Data 2 [file 41467_2025_60554_MOESM4_ESM.xlsx]

## Sheet: Colon
Exp	Group	Replicate	CCL11	GM-CSF	IFN-b	IFN-g	IL-10	IL-12p70	IL-13	IL-17A	IL-17C	IL-1b	IL-2	IL-21	IL-22	IL-23	IL-33	IL-4	IL-5	IL-6	CXCL10	CXCL1	CCL2	CCL3	CXCL2	CCL20	CCL5	TNF-a
1	Lab	1	104019	4.44542	42.7531	0.839296	28.0276	91.1144	12.4062	1.93738	5.16925	351.863	1.25396	45.6228	0.757361	79.8985	7885.01	1.10722	11.083	56.5408	1622.74	166.644	383.809	246.911	41.6075	1763.94	2089.8	65.3441
1	Lab	2	122428	4.55328	71.8186	0.985244	25.0712	76.038	24.9326	0.783203	5.16925	263.653	1.25396	60.0535	1.93994	167.053	5926.02	1.10722	9.59641	53.0395	1801.23	198.657	501.951	182.588	84.5062	1664.54	1613.29	54.6383
1	Lab	3	100025	3.63322	39.9369	1.10983	26.2541	76.038	12.4062	1.42748	5.16925	164.612	1.25396	45.6228	0.398866	180.79	5686.86	1.10722	4.81322	50.1869	2321.68	196.97	461.063	185.012	60.2115	2009.65	1800.92	47.4732
1	Lab	4	118460	4.84943	44.268	0.943614	22.7036	82.9474	25.4612	0.42688	5.16925	336.65	1.25396	60.0535	1.26301	44.4806	7065.68	1.10722	3.08169	46.6657	1683.61	189.829	437.042	175.522	55.7775	2757.7	2490.75	53.278
1	Lab	5	105016	4.25643	14.1403	0.797464	32.1616	76.038	12.4062	31.5815	5.16925	402.954	1.25396	45.6228	1.97478	19.8099	5587.61	3.37298	39.1707	46.0041	1932.79	213.763	470.267	284.391	66.9763	2595.09	1481.33	41.6205
1	TXwildling	1	192810	7.09181	135.033	3.40671	55.9944	163.337	64.2823	148.127	6.68682	1245.33	6.16029	591.405	5.10605	77.42	3778.91	7.66046	100.709	22.7336	13564.6	282.188	915.078	893.613	166.019	2226.23	12135.7	286.444
1	TXwildling	2	220024	10.3043	96.6021	8.34475	99.3039	82.9474	17.1934	181.876	5.16925	2317.95	20.8312	322.231	4.0248	216.703	2926.6	15.8142	121.156	115.962	15555.1	469.788	1515.3	1852.43	180.698	2214.72	18666.9	450.008
1	TXwildling	3	180030	8.99291	79.9534	6.16757	79.434	146.209	44.9975	155.578	10.2142	1724.92	17.8206	544.951	4.31377	86.6964	3828.8	16.1599	77.3411	95.3637	18762.7	436.943	947.507	1306.67	232.01	4605.4	15771.8	426.228
1	TXwildling	4	178868	11.5315	84.4419	7.17031	78.2638	95.164	16.0231	124.785	16.5552	1677.67	19.604	421.468	4.0892	277.241	2399.39	32.848	89.9896	71.7502	15820.4	353.52	990.613	1207.6	142.094	4180.67	17064.6	375.998
1	TXwildling	5	245890	7.38335	171.773	5.08071	64.2074	148.124	58.7515	145.694	17.2744	786.383	7.36321	474.89	9.28904	264.952	2515.7	8.96643	104.4	49.9672	14667.4	371.754	1138.32	762.529	157.508	2760.12	16723.3	292.157
1	Txlab	1	148027	5.09124	89.7793	6.40391	41.5924	107.191	46.3696	46.9317	24.3625	418.496	6.47745	445.013	1.88755	319.195	2257.7	3.41696	46.4925	139.33	10222.9	284.833	575.742	692.951	120.469	2208.9	11273.7	231.389
1	Txlab	2	219702	4.58023	126.985	4.84271	48.0637	76.038	32.117	25.208	5.16925	675.523	9.81567	188.05	4.13743	163.462	2696.28	19.8709	47.3924	220.794	11073.3	537.821	796.746	750.544	239.685	2407.35	10905.1	307.028
1	Txlab	3	193573	5.60039	183.984	8.79362	60.1023	76.038	39.8747	12.0938	25.9937	1155.58	8.62339	528.01	1.79989	177.509	5393.92	1.82866	58.3495	76.2827	12234.4	335.295	862.95	1078.7	174.738	2067.18	17253.6	299.83
1	Txlab	4	241138	6.02784	241.68	9.30024	67.7241	91.1144	25.9872	28.5935	22.7235	938.155	7.80492	243.487	2.37098	176.913	2187.27	5.82768	86.6417	142.263	12673.9	531.293	1026.38	855.328	240.554	5646.22	10370.4	368.02
1	Txlab	5	264749	10.409	177.67	3.1457	68.31	89.0814	65.1228	163.676	29.2349	1520.65	6.79417	498.298	4.10529	19.8099	3262.97	39.9547	212.975	57.8512	13446.1	921.846	2291.06	894.198	194.478	1167.23	5877.58	371.942
1	Wildling	1	218498	5.01069	209.828	12.5945	77.9713	130.777	14.8316	98.4428	11.6976	520.541	7.42636	263.28	3.12686	19.8099	4594.69	3.285	62.2044	80.373	12093.5	300.54	775.724	1369.65	146.819	2457	21971.7	254.241
1	Wildling	2	299009	7.17137	228.28	6.16757	60.3956	124.933	53.0908	70.1111	32.4506	1244.19	9.8783	457.829	3.15996	176.614	3295.98	13.4353	163.25	73.0465	11207.7	387.847	1109.69	1095.02	133.969	2041.36	11023.1	248.454
1	Wildling	3	203750	6.3477	199.751	7.17031	60.1023	111.163	27.55	29.0579	26.2262	885.407	8.62339	389.253	6.42398	221.725	2539.03	5.52162	56.0766	53.6968	14772.1	386.334	596.014	955.574	148.775	4756.77	10023.9	448.893
1	Wildling	4	228311	3.38833	239.587	6.24638	55.4074	89.0814	56.1562	65.4876	42.4207	714.69	8.62339	307.004	3.17649	236.762	1740.26	3.285	81.7725	78.2214	10769.5	411.841	739.844	688.877	116.431	2359.8	11214.1	277.187
1	Wildling	5	290852	4.9032	275.12	7.07219	52.1774	115.118	12.4062	72.0556	22.0186	702.173	10.2539	417.18	6.11674	229.102	4485.32	21.7664	172.535	87.883	12040	484.929	928.09	1013.89	136.554	1247.34	15380.6	205.625
2	Lab	1	155406	5.41302	55.2767	0.860189	30.3906	76.038	12.4062	55.7495	5.16925	279.104	1.25396	45.6228	1.87005	126.114	4469.32	1.10722	44.3522	36.2471	1814.27	173.172	387.218	225.591	54.9983	2505.03	2005.32	55.5278
2	Lab	2	129607	5.38623	75.0318	0.818388	17.9611	121.019	15.4302	1.27602	5.16925	210.103	1.25396	81.1764	0.738034	67.1552	5021.41	1.10722	5.15041	34.6844	1761.79	181.489	451.216	353.371	55.9528	1810.6	2001.58	45.1734
2	Lab	3	136917	7.35687	71.8186	1.0891	25.367	87.0426	12.4062	0.42688	5.16925	469.822	1.25396	45.6228	1.24474	19.8099	3624.7	1.10722	7.21477	54.7915	2598.87	183.043	560.066	334.325	77.0304	2038.6	2363.79	48.3097
2	Lab	4	113671	4.44542	76.5303	0.608357	8.13545	76.038	28.0661	0.617368	5.16925	234.831	1.25396	45.6228	3.58704	90.3937	2418.07	1.10722	6.20592	37.584	1911.8	184.356	446.338	226.56	61.8809	1686.15	1439.48	37.9129
2	Lab	5	116804	5.19858	34.2924	1.41959	23.2957	76.038	12.4062	3.39259	5.16925	185.867	1.25396	45.6228	1.40825	31.6569	5071.95	1.10722	25.3341	24.5531	1833.91	145.815	392.37	147.18	49.5132	1593.95	1771.75	37.8868
2	TXwildling	1	221133	8.14999	184.195	7.48401	66.259	132.717	49.5337	90.4313	5.16925	707.093	12.9968	354.741	5.07463	86.6964	3374.86	1.25165	84.9719	56.7593	11309.3	262.464	790.252	936.314	154.712	2434	13167	257.201
2	TXwildling	2	248505	8.75614	143.072	9.30024	88.7899	76.038	12.4062	187.445	10.9577	960.033	10.504	330.916	4.96448	58.388	2631.47	9.8793	119.738	80.8029	14365.4	446.235	1264.26	1038.5	129.682	3376.27	17063.6	341.79
2	TXwildling	3	218848	7.35687	200.171	7.64072	76.8008	82.9474	57.8896	100.194	5.16925	1978.6	15.7232	436.458	4.61655	84.845	3271.03	6.83205	95.3377	68.5047	13168.7	342.603	981.22	852.019	137.346	3565.28	15583	305.149
2	TXwildling	4	196571	9.80675	154.692	5.06089	80.8966	76.038	28.58	150.955	14.6263	1742.14	10.379	322.231	4.82247	45.7525	3734.94	13.2621	89.084	63.5143	10475.4	426.343	926.463	854.173	152.834	3415.76	16957.8	353.87
2	TXwildling	5	225170	6.79984	209.618	4.10662	58.9289	138.519	54.8476	117.674	16.0746	781.706	6.54083	508.919	4.75921	164.959	2271.83	3.72465	86.5832	46.6657	8945.48	288.268	689.454	668.421	136.044	2543.14	14493	230.729
2	Txlab	1	250120	4.12125	75.6741	3.56703	40.1203	76.038	50.8747	75.8357	37.9122	447.33	4.37468	421.468	3.32491	172.434	820.975	4.38303	120.397	61.992	7660.36	462.31	781.836	560.803	133.101	2308.79	7980.96	261.826
2	Txlab	2	241727	6.53401	26.8828	20.2546	77.0935	76.038	31.1166	59.1907	22.9582	790.887	11.3159	348.251	2.21687	19.8099	2304.01	4.11982	94.6248	65.035	17080.7	404.948	1062.57	1269.83	184.282	2732.43	11657.8	275.283
2	Txlab	3	248662	5.38623	4.54076	2.8034	30.981	76.038	51.3198	59.7744	19.8937	299.124	4.75883	272.052	2.6086	86.3879	2055.35	3.59282	77.8425	45.1214	5204.89	350.621	707.748	504.422	109.291	2029.57	9075.58	209.847
2	Txlab	4	221739	5.84097	9.03119	6.79725	36.8799	76.038	12.4062	26.2475	30.616	506.693	8.62339	276.433	4.31377	36.8111	2422.98	9.00993	67.8603	85.526	10550.7	735.74	771.296	615.02	271.037	4777.56	9990.99	427.236
2	Txlab	5	149428	4.17534	19.2127	11.2803	55.9944	76.038	41.287	10.7904	21.5477	418.156	6.66753	438.598	2.81043	19.8099	2762.22	1.65138	39.6955	144.148	10575.2	327.433	679.976	794.629	161.316	2278.73	12365.6	226.9
2	Wildling	1	210553	4.33746	11.7023	8.24708	68.0171	95.164	12.4062	12.3475	17.2744	560.691	5.52454	143.1	3.12686	171.239	3669.43	1.96149	49.417	58.7241	8423.58	338.644	710.309	833.797	174.495	3149.5	11322.7	197.182
2	Wildling	2	199818	5.60039	23.8207	5.89149	49.2394	80.8906	53.9709	28.8311	30.616	804.319	7.30005	455.694	4.61655	20.2305	3933.11	4.33918	58.4397	54.1348	10387.7	319.538	500.794	799.449	120.81	3615.48	14258.6	256.302
2	Wildling	3	246289	6.93261	18.7728	12.2277	60.3956	80.8906	20.0393	115.479	8.96625	608.744	8.49762	241.283	5.37232	110.306	2962.4	53.8298	138.325	117.442	10698.4	546.615	847.585	985.351	196.135	2379.94	12875.1	386.177
2	Wildling	4	231457	5.41302	140.323	12.9995	72.4102	76.038	39.8747	58.2778	51.7827	815.763	8.30887	430.037	4.85407	105.727	3307.95	8.0525	132.4	94.2967	12183.4	491.219	881.563	801.671	173.616	4290.61	11121.1	261.958
2	Wildling	5	213102	3.38833	64.7395	8.05163	61.8619	76.038	12.4062	36.0992	29.926	353.554	5.01443	225.824	3.57072	104.81	2665.14	2.62421	70.6985	45.1214	9170.42	290.509	558.24	687.267	166.468	2199.51	13507.7	265.183
3	Lab	1	161065	6.18785	51.3967	0.608357	19.1477	76.038	17.1934	3.17608	5.16925	333.61	1.25396	45.6228	1.13444	309.604	5894.48	1.10722	15.2391	62.4271	1937.54	162.123	451.034	244.858	86.1174	2087.38	2171.23	73.0465
3	Lab	2	111450	6.3477	47.5109	2.8034	26.8454	76.038	27.0316	2.91349	5.16925	278.516	1.25396	99.7158	5.01172	220.839	3611.47	1.10722	6.98953	40.0296	2417.2	210.545	453.322	263.443	64.4595	1520.36	1341.96	58.6417
3	Lab	3	119785	5.2254	27.1013	1.06835	19.7408	76.038	14.2271	22.8001	5.16925	262.562	1.25396	45.6228	5.76134	76.1793	4858.07	1.10722	20.2567	40.2515	1798.01	214.635	458.897	246.056	63.1416	2466.79	1799.04	66.6013
3	Lab	4	127392	6.02784	49.0228	0.964436	21.519	76.038	35.5615	0.450393	5.16925	338.593	1.25396	120.365	4.82247	179.001	4270.12	1.10722	5.71499	49.5276	1729.85	213.011	505.173	236.955	68.5621	1932.73	2109.56	45.7483
3	Lab	5	159157	5.60039	32.1167	0.922779	18.8511	76.038	12.4062	1.96047	5.16925	245.88	1.25396	45.6228	2.02691	288.922	4965.57	1.10722	12.3561	41.3606	2533.21	157.736	435.536	249.091	61.2599	2408.7	2276.94	42.0645
3	TXwildling	1	198889	7.43631	93.6183	6.22668	59.809	130.777	67.2125	96.3023	5.16925	1382.41	11.1287	449.287	5.48154	273.733	2965.55	3.241	81.2287	51.2849	9972.07	269.346	794.313	974.185	138.684	3011.86	17213.4	205.651
3	TXwildling	2	224640	7.30388	38.4188	7.15069	70.3604	84.998	24.4012	91.6398	5.16925	999.736	13.8039	156.652	18.8114	43.844	2846.05	4.33918	53.9335	66.554	9529.21	315.424	981.276	797.659	187.359	2297.14	16422	251.889
3	TXwildling	3	186991	7.67447	71.1756	10.0781	62.1552	95.164	52.2071	108.879	5.91536	755.396	9.75302	427.896	4.61655	147.252	3398.29	2.00574	78.8299	107.702	11650.5	261.251	857.126	899.153	174.383	2430.45	16864.1	256.011
3	TXwildling	4	179973	6.10786	41.4538	11.106	76.2156	76.038	12.4062	57.4495	26.6906	646.582	8.62339	185.817	8.0279	82.3735	3850.85	3.85642	59.1458	70.4528	13500	327.791	777.329	619.548	144.975	2935.52	15758.3	276.367
3	TXwildling	5	240371	6.69356	94.471	5.55574	73.5813	76.7575	60.0387	180.944	12.4343	1172.18	6.47745	440.737	9.48024	284.836	2017.08	5.39039	125.659	80.1579	9617.46	358.575	1203.01	636.035	152.308	2391.11	13312.1	294.115
3	Txlab	1	179279	6.66697	80.8087	6.93476	46.5938	82.9474	40.8176	17.134	21.7832	668.026	8.7491	417.18	4.99598	19.8099	4729.15	1.51827	48.0781	54.5726	8980.67	262.299	475.74	762.115	158.822	1904.44	13233.4	288.851
3	Txlab	2	228002	7.09181	76.5303	11.2028	65.966	76.038	42.222	97.0159	15.8339	1044.57	12.126	333.085	7.69809	43.207	1921.47	11.1384	112.173	132.403	12147.9	503.955	703.996	910.714	218.005	5347.94	9912.58	407.737
3	Txlab	3	214474	7.40983	63.4508	6.8562	58.6355	87.0426	48.6348	30.1801	27.3861	1429.64	6.73086	402.154	7.0338	32.9489	3716.42	5.21537	73.6179	80.1579	10024.8	470.675	843.376	1114.97	201.178	3281.24	11275	296.47
3	Txlab	4	208478	5.78754	13.919	9.16392	50.121	87.0426	33.6037	22.3765	16.315	359.391	6.66753	254.493	4.50526	23.1924	4399.39	4.07594	80.4492	48.6478	10569.2	355.052	725.824	694.441	178.364	3311.38	13012.5	338.956
3	Txlab	5	263961	7.01223	31.4634	4.34575	59.5156	115.118	61.7447	107.215	21.0761	1087.54	4.69487	408.597	6.20908	29.3898	2668.54	18.793	212.451	71.1016	11615.5	539.751	964.314	881.9	136.969	1909.14	10608.4	253.739
3	Wildling	1	187782	5.03754	37.3338	9.49487	55.7009	111.163	12.4062	15.8642	22.7235	761.538	3.216	339.589	4.12136	23.8481	2456.54	2.93279	60.4515	57.6329	10508.7	308.998	554.108	888.324	152.909	2573.44	12510.8	275.785
3	Wildling	2	185811	4.09419	9.9231	3.00489	42.4754	91.1144	66.3785	14.0316	37.9122	690.44	2.50217	263.28	3.92798	37.4529	2897.99	2.53597	67.4882	55.229	7261.63	397.03	536.753	700.737	185.867	2079.04	9924.8	284.486
3	Wildling	3	240907	7.38335	8.36113	18.7688	82.9437	153.85	13.6163	40.2069	23.1927	1081.06	20.5859	400.005	3.8147	192.101	2476.22	3.94425	101.549	72.8305	19950.3	382.772	664.368	1021.5	166.337	4780.53	12030.5	319.653
3	Wildling	4	276434	5.52012	4.54076	5.75331	53.9394	84.998	72.1652	243.515	35.8711	898.28	5.20589	317.884	4.42558	44.7987	1713.83	13.6951	166.629	62.8621	8955.87	436.514	862.365	671.449	135.969	2341.78	8933.99	259.659
3	Wildling	5	252265	3.93173	4.2688	8.94959	58.0487	105.199	49.9817	35.6158	14.8684	604.449	8.93758	464.23	9.02361	19.8099	1736.72	5.25913	103.793	68.9378	13698.4	275.343	798.787	722.591	125.22	1277.75	14878.2	234.347

## Sheet: Lung
Exp	Group	Replicate	CCL11	GM-CSF	IFN-a	IFN-b	IFN-g	IL-10	IL-17A	IL-1b	IL-2	IL-22	IL-23	IL-33	IL-4	IL-5	IL-6	CXCL10	CXCL1	CCL2	CCL3	CXCL2	CCL20	CCL5	TNF-a
1	Lab	1	95728.4	51.4159	232.907	10.4078	2.64925	14.5891	0.197432	195.93	7.73515	2.53055	23.192	32164.2	1.40635	13.1032	164.642	4328.48	577.572	2128.53	920.98	188.092	1233.28	4087.28	57.886
1	Lab	2	87454.5	46.9759	126.063	16.9364	2.26333	7.4704	0.197432	260.17	1.50075	3.27126	43.2768	23028.5	1.00717	9.03581	207.27	4215.21	614.224	1661.04	947.437	195.724	986.115	4144.45	41.8541
1	Lab	3	59971.7	48.6515	126.063	71.6871	3.10555	12.6202	0.197432	193.864	2.71131	3.56624	33.4271	39285.6	1.88834	7.99468	188.635	3203.92	485.994	1508.34	989.396	145.235	1087.33	3736.07	41.7553
1	Lab	4	58293	30.2764	126.063	90.2456	2.88966	7.4704	0.512908	97.085	1.50075	6.03778	38.2218	20099.9	1.00717	6.82901	175.204	2539.81	358.548	907.259	662.411	128.305	601.107	3328.36	39.1228
1	Lab	5	63580.2	31.0679	168.694	44.0158	2.50473	10.2521	1.34931	130.487	4.75976	8.4615	7.79783	24249.9	3.60151	8.22178	138.379	3175.34	393.595	1332.84	570.363	119.69	1015.25	2739.6	38.695
1	TXwildling	1	99365	41.3379	126.063	14.5555	7.57153	7.4704	3.34637	419.715	11.1631	10.2341	42.4357	23789.5	1.99544	10.7603	169.398	7821.75	931.706	2616.18	1223.45	448.903	3825.15	7735.69	91.4249
1	TXwildling	2	56517.4	52.747	126.063	69.4326	5.45798	17.3396	5.47592	390.469	10.4631	8.83275	37.0955	31693.6	2.74502	9.75505	251.371	5264.01	1268.78	2941.08	1512.92	417.457	3858.39	10304	101.644
1	TXwildling	3	114707	55.1661	126.063	15.2062	7.36099	9.85674	2.02842	518.249	9.52892	2.27411	27.4719	30519.5	3.11976	13.8045	488.608	8495.13	1456.92	3185.98	1774.52	462.592	3302.2	10679.2	116.382
1	TXwildling	4	87399.5	47.198	126.063	4.30215	8.62191	27.9005	6.72321	472.138	13.7256	5.86056	7.6705	25463.8	6.70532	14.5905	542.175	8406.31	1411.08	2804.07	1432.25	523.019	3110.09	8735.26	114.14
1	TXwildling	5	103169	72.1678	157.163	22.5184	8.59861	18.9086	19.0472	495.064	85.0042	5.31099	47.1947	31075	59.683	88.416	1003.67	7219.21	1466.49	2149	1836	647.838	2409.66	10966.1	95.3144
1	Txlab	1	89952.7	58.5306	126.063	4.30215	4.7014	9.85674	19.272	420.049	9.91831	2.86363	7.6705	34563.9	1.29922	12.0021	266.173	7645.83	1487.47	2848.3	1359.63	290.781	1604.37	10540.7	102.138
1	Txlab	2	221447	61.5909	162.965	19.0902	1.6809	16.5544	15.6546	1516.76	6.64091	2.03132	7.6705	35825.4	5.7422	3.78435	1114.17	7638.6	6801.62	9599.53	1119.17	586.378	1919.59	5892.66	123.671
1	Txlab	3	138149	80.3591	309.697	53.9851	4.77247	14.9824	26.4072	253.153	8.35958	0.941444	27.1873	27156.9	2.47733	15.9372	260.983	9992.34	1550.69	3708.85	1281.44	293.496	1747.85	6721.89	99.2372
1	Txlab	4	134414	70.2791	196.365	48.5942	4.51175	16.5544	10.5872	389.802	7.26643	3.02099	7.6705	35529.4	2.26317	16.132	268.248	6774.28	1257.95	3483.9	1225.79	335.201	2129.99	8434.22	85.8221
1	Txlab	5	114719	71.3843	126.063	41.5112	85.1146	38.7953	7.30985	786.223	20.1471	4.18033	13.0897	37900.8	1.35279	24.838	326.874	22210.3	2346.26	5209.81	3320.67	454.862	2113.75	22670.8	250.174
1	Wildling	1	141287	71.4647	126.063	178.394	11.3143	25.5592	5.42264	239.792	12.484	3.14635	7.6705	29632.7	1.40635	14.5469	134.65	10723.3	952.516	2465.51	2233.36	212.93	1258.82	17946.2	118.427
1	Wildling	2	181656	158.179	267.478	25.0769	13.0223	34.1319	127.421	414.261	38.443	0.818621	139.944	50557.9	12.3755	13.6951	627.406	20719.2	2661.81	3218.44	2393.9	425.279	12558.9	12099.7	306.388
1	Wildling	3	145111	79.3558	126.063	7.31315	3.89383	28.2905	7.36318	240.339	9.84044	4.75624	7.6705	37514.6	1.00717	8.35783	293.873	6878.38	1242.16	2693.03	1366.09	295.169	2188.28	8744.01	88.8871
1	Wildling	4	156852	65.977	242.963	4.30215	9.01778	35.6873	32.8097	225.47	10.074	4.9668	7.6705	27325.7	3.70857	20.1879	423.097	13203.8	1458.6	2811.28	1518.85	269.902	1791.97	16180.6	112.03
1	Wildling	5	153858	64.9914	151.283	4.30215	6.72836	23.2149	7.59789	396.357	9.91831	0.800944	7.6705	26884.5	3.54799	18.436	245.909	8078.38	1235.2	3503.38	1689.43	328.629	1561.13	9908.3	112.854
2	Lab	1	93695.8	47.8643	174.352	61.0055	1.94844	15.7687	0.197432	181.154	3.26422	1.4537	18.3089	24636	1.08496	9.5307	174.149	3554.48	659.938	1986.46	1014.37	257.948	2102.69	3744.88	60.1253
2	Lab	2	87960.1	30.723	126.063	97.9526	3.75086	14.5891	0.197432	163.491	2.86941	1.53733	35.1218	16796.3	2.42379	7.60754	139.444	4636.84	682.186	5821.79	1026.85	238.589	3098.97	3815.95	60.7181
2	Lab	3	84835.2	42.9959	126.063	135.988	3.7747	13.802	0.197432	264.34	1.99837	0.562281	7.6705	23741.8	1.00717	5.53251	155.377	5289.55	771.985	2202	911.983	262.033	2375.35	7756.94	57.5896
2	Lab	4	76117.6	25.2167	126.063	28.4737	2.35997	12.6202	0.197432	156.463	1.91898	1.68685	15.9964	24862.8	1.94189	5.13487	135.716	3677.1	476.854	1329.66	637.188	168.361	1846.61	2271.83	37.9383
2	Lab	5	100336	26.7825	126.063	19.9492	3.91764	11.437	8.22747	159.598	2.86941	13.7292	17.154	23454.7	2.47733	11.005	96.5681	4382.17	472.32	1893.9	727.358	198.524	1764.21	3786.82	37.675
2	TXwildling	1	94966.1	47.0163	201.728	39.6292	3.48835	7.4704	8.37689	252.824	6.64091	9.41537	86.7157	20482	1.00717	6.22944	98.7276	5571.59	769.898	2138.49	1162.33	248.056	2801.27	5817.53	75.0799
2	TXwildling	2	108743	60.3227	222.691	71.2774	45.1821	46.5513	5.62512	322.688	19.2977	12.7536	8.39065	29448.8	3.60151	19.8042	447.009	36354.1	1379.48	4503.85	3747.15	426.879	2073.74	24315.6	182.604
2	TXwildling	3	108397	42.6118	126.063	64.0932	7.08002	7.4704	4.28291	295.562	7.89131	8.66158	39.3469	17439.7	6.22377	11.0938	219.831	9170.44	905.008	3181.4	1596.94	279.184	1708.53	12106.1	70.4677
2	TXwildling	4	96247.7	46.5922	247.935	43.8073	4.29814	15.3756	3.79325	200.827	8.5156	8.5473	7.6705	24612.6	1.00717	13.892	341.783	8825.5	1038.21	2658.95	1396.36	289.384	1622.9	14700.8	93.7322
2	TXwildling	5	115260	50.1651	126.063	20.1637	6.25869	21.6504	6.01949	266.425	8.9055	1.50393	32.5786	26456.7	4.02971	12.4213	320.439	6939.59	1003.64	2659.78	1332.83	300.302	1605.4	9279.56	73.1691
2	Txlab	1	89214.9	57.3221	185.477	26.3525	4.36937	113.49	16.2751	683.698	13.3377	2.258	7.6705	43977	1.00717	13.2568	218.785	7455.01	1489.85	5745.4	1784.48	293.674	1734.66	9943.9	265.439
2	Txlab	2	111439	72.5294	201.728	16.2883	25.1787	185.575	6.95784	890.937	31.6938	1.93348	7.6705	30934.1	7.40085	27.6605	777.666	21334.6	1395.58	6985.42	2949.26	204.381	2470.2	11342.6	306.95
2	Txlab	3	131195	64.9713	145.319	4.30215	3.24924	98.9325	39.6469	741.704	14.2683	1.60394	35.404	34941.5	1.00717	11.0716	228.188	7085.62	2142.41	5185.74	1699.68	350.531	1241.36	9647.37	221.501
2	Txlab	4	123671	62.5369	126.86	32.9099	5.43438	15.7687	4.49586	399.691	27.3901	2.92666	71.3301	24477.5	1.00717	15.5904	256.568	6686.73	1522.82	3096.96	1049.53	294.992	3349.2	7375.68	77.6499
2	Txlab	5	84720.3	41.1761	126.063	95.724	2.33582	22.4328	5.74235	447.91	16.1275	2.38661	30.0289	20269.7	1.00717	9.23849	204.65	5082.29	939.953	2584.13	1031.13	195.585	1485.56	5592.53	60.4546
2	Wildling	1	98341.2	54.4606	217.519	9.0863	4.81983	1189.91	6.50993	3882.73	18.9887	2.8794	11.3356	26022.1	1.00717	12.5975	210.937	11683	944.384	7084.78	7292.45	228.342	1161.71	10432.9	618.775
2	Wildling	2	83117.9	115.191	375.837	37.1147	10.0402	41.1241	162.87	571.914	67.9819	6.55207	7.6705	36711.2	25.6896	32.053	1542.77	12147.2	2529.3	3163.72	1868.36	496.257	5347.67	8121.78	183.66
2	Wildling	3	146990	79.7973	207.04	4.30215	2.88966	388.265	8.52632	1769.95	16.5918	6.05253	7.6705	26729.3	1.67413	10.9605	330.218	8319.45	1554.29	7154.24	3630.35	309.954	3643.19	8978.9	339.747
2	Wildling	4	122592	67.5655	162.965	4.30215	11.5455	30.2393	11.7732	313.086	58.7666	2.48265	40.471	32505.2	24.8877	55.9423	780.897	17197	1620.89	2957.9	1253.48	418.1	2566.54	9322.99	63.1881
2	Wildling	5	117277	58.732	262.642	7.53558	3.22531	31.4078	22.1314	228.748	12.251	2.17729	7.6705	28192.1	1.08496	9.91188	329.703	6683.39	1308.14	2638.3	1211.54	290.013	1869.66	8698.67	76.1672
3	Lab	1	106020	48.268	126.063	184.929	1.60774	15.3756	0.197432	205.4	1.68057	0.562281	7.6705	25691.9	1.83479	6.09052	109.229	4828.55	860.468	1877.74	986.726	301.836	3122.32	3707.23	70.5006
3	Lab	2	124358	56.5767	185.477	24.864	2.04547	7.4704	0.197432	199.412	2.71131	0.729874	41.0327	21740.2	1.00717	4.7822	183.636	5422.04	769.785	2375.02	994.177	256.823	2663.85	4460.53	43.4008
3	Lab	3	82921.5	45.1783	133.115	4.30215	1.89987	19.6925	0.197432	196.692	1.50075	0.562281	7.6705	22329.6	1.00717	5.48584	171.246	3936.15	794.835	1865.98	1007.05	282.375	3033.93	2764.26	38.7279
3	Lab	4	105470	41.7019	227.82	179.781	2.57702	7.4704	0.197432	203.549	3.50082	3.96639	60.2739	22097.3	1.99544	9.55316	158.556	3937.89	546.682	3182.99	1094.77	223.253	2568.13	3441.59	40.1429
3	Lab	5	85605.2	44.5722	126.063	12.3788	1.63213	9.46117	0.197432	166.522	1.50075	0.603935	7.6705	18401.2	1.00717	7.8582	141.838	3301.51	564.949	2212.85	660.2	228.737	1788.47	3146.88	35.7339
3	TXwildling	1	108551	52.8478	126.063	340.536	4.74878	10.6473	2.24082	264.12	6.01467	0.64014	29.7451	26809.8	1.00717	8.49373	219.046	8563.48	897.894	2262.01	1331.11	283.3	1314.12	11157.4	87.5688
3	TXwildling	2	98394.1	50.4476	126.063	14.5555	3.70317	25.5592	2.53831	247.455	8.04744	30.9887	35.6861	15151.6	1.00717	7.24191	357.436	6417.72	864.966	2547.04	1126.1	258.718	1176.02	8097.29	44.2236
3	TXwildling	3	129784	54.8638	126.063	34.5941	4.34563	14.9824	5.78499	292.259	7.11011	1.73643	48.5914	29829.7	3.28035	14.3506	328.675	9997.48	1097.72	3402.07	1606.97	313.432	1482.26	14638.6	83.3505
3	TXwildling	4	104013	43.966	126.063	20.3782	2.88966	18.9086	2.44268	226.453	5.62289	8.73294	7.6705	17939.4	1.00717	9.26099	171.774	5036.48	904.895	2865.34	973.226	270.059	1241.19	7357.66	40.7681
3	TXwildling	5	113165	51.6983	126.063	95.724	5.52875	19.6925	11.3992	297.103	19.761	5.91969	23.192	19056.7	1.40635	14.3288	397.855	10064.6	1098.48	3188	1218.18	323.82	2625.28	11261.5	73.5644
3	Txlab	1	114677	63.7844	126.063	42.5554	7.24396	115.404	6.49927	558.65	10.9299	3.00529	7.6705	19094.1	1.00717	5.95137	127.446	8831.87	1019.35	2481.71	2353.86	284.127	1922.12	9688.12	159.302
3	Txlab	2	131360	67.1433	207.04	78.8435	3.82236	22.4328	15.9541	279.608	6.95375	6.30274	7.6705	31615.1	1.00717	5.48584	192.315	7404.45	1067.36	2737.49	1253.17	253.013	1135.44	9207.38	68.1288
3	Txlab	3	108579	55.9923	196.365	279.745	4.60661	250.083	7.72593	1253.09	14.9658	1.35276	7.6705	21467	1.00717	8.92307	188.109	6370.65	1010.56	5033.19	2606.09	260.217	1933.22	7923.33	258.863
3	Txlab	4	119011	60.7858	237.954	327.365	3.05761	22.0416	18.255	334.841	7.34458	2.20961	45.2372	25824.9	1.00717	10.0909	216.955	5839.34	1345.02	3399.04	1138.01	196.499	2803.98	6584.25	66.2183
3	Txlab	5	102475	62.9192	207.04	118.737	5.2455	335.502	2.95288	1263.97	10.9299	2.16112	7.6705	27101.9	1.13852	11.7589	235.752	9230.41	1055.3	7564.6	3837.7	282.65	1742.47	9239.26	286.523
3	Wildling	1	124383	61.1079	201.728	30.1665	1.97271	15.7687	7.0965	325.78	10.4631	0.906507	7.6705	33075.7	1.00717	11.8031	191.264	6031.72	1314.99	5911.4	1264.33	174.18	2554.06	7253.84	102.27
3	Wildling	2	124788	70.5805	179.946	96.9398	2.57702	26.7302	9.1348	422.943	13.7256	0.941444	7.6705	37805.7	1.00717	11.8253	246.95	7466.63	2621.12	7312.84	1034.3	353.764	2490.48	6369.57	91.9523
3	Wildling	3	154332	93.1684	139.265	131.984	7.22054	29.8497	48.8745	606.696	13.7256	3.17762	7.6705	37443.2	2.37025	11.6704	595.533	13999.3	2717.58	4702.94	1816.83	361.088	1732.16	10823.8	116.58
3	Wildling	4	128999	64.5489	227.82	49.425	3.7747	267.497	5.16691	1093.86	13.9582	0.747698	7.6705	34075.2	1.00717	13.9357	207.794	9790.77	1445.92	9910.1	3134.26	378.387	1795.69	10557.2	343.914
3	Wildling	5	100484	35.1842	139.265	59.7689	3.39277	22.4328	18.8973	187.56	5.62289	4.5297	7.6705	19847.4	1.24566	7.44773	132.25	5816.03	896.172	1544.87	996.057	157.907	1193.83	6950.75	56.1408
