# Supplementary material for: Laboratory mice engrafted with natural gut microbiota possess a wildling-like phenotype
Source: Nat Commun. 2025 Jun 12;16:5301. doi: 10.1038/s41467-025-60554-2 (PMC12162856; doi:10.1038/s41467-025-60554-2)
Supplement: Supplementary file 7 — Source Data [file 41467_2025_60554_MOESM7_ESM.xlsx]

## Sheet: Fig 3a
Exp	Replicate	lab	TXwildling	wildling
2	1	494.2	315.5	360.3
	2	688.8	377.1	393.1
	3	629.8	409.8
	4	548.2	428.1	371
	5	597.8	396.3	398.2
3	1	659.3	398.3	471.2
	2	591.2	400	495.9
	3	726.4	341	432.3
	4	596.8	386.4	376.8
	5	485.9	452.4	417

## Sheet: Fig 4a
Exp	Replicate	lab	TXwildling	wildling
1	1	4.7	35.6	21
	2	4.4	17.4	18.6
	3	7	38.1	20.6
	4	6.6	24.8	15.1
	5	7.9	39.8	26.8
2	1	5.5	23	11.8
	2	3.3	28.5	15.7
	3	4.5	27.8	21.7
	4	4.1	37.9	27.8
	5	10.6	25.8	13.6
3	1	5.3	35.9	26.8
	2	8.5	30.4	20.1
	3	3	29.2	28.8
	4	7.7	37.2	22.3
	5	6.5	30.8	23.6

## Sheet: Fig 4e
		CXCL10			CCL5
Exp	Replicate	lab	TXwildling	wildling	lab	TXwildling	wildling
1	1	3968.05	10803.4	15276.5	1319.8	5020.48	9328.65
	2	5189.28	13039.7	8691.93	1451.92	5982.23	4077.44
	3	4529.83	12448.7	10073	1629.05	6955.34	4851.27
	4	4395.27	11118	14468.1	1537.83	7151.66	12531
	5	4328.46	6852.08	12930.6	975.541	3731.53	5274.3
2	1	6093.69	6952.57	14602.3	1847.75	2513.4	7512
	2	6404.29	42502.9	6346.43	1144.3	16004.8	2937.67
	3	6313.58	13016.1	9972.6	1929.35	6098.25	4193.01
	4	5216.6	7964.89	8737.21	1479.47	5100.28	4317.26
	5	5020.79	9105.2	6893.4	1393.63	5522.85	4041.5
3	1	6692.78	8061.97	6458.04	1067.15	4494.05	3547.35
	2	5730.5	7811.3	9455.21	1845.99	3574.7	2562.08
	3	5240.87	9291.84	12311.7	1293.38	4256.91	5299.59
	4	5938.13	7310.26	14002.8	1236.6	3608.49	4743.07
	5	5528.41	9357.63	7421.84	1376.7	4859.89	4346.2

## Sheet: Fig 4f
		CD8+			CD4+
Exp	Replicate	lab	TXwildling	wildling	lab	TXwildling	wildling
2	1	0.199667	0.523789	1.98177	1.10615	3.06153	5.68575
	2	0.247647	2.40564	0.222124	1.25615	5.96438	1.40345
	3	0.530632	1.06128	1.59381	1.38086	2.83666	4.59872
	4	0.107411	0.651466	0.73157	0.448375	2.5071
	5	0.436681	0.455996	1.16732	1.94795	2.85972	3.11302
3	1	0.090676	0.268861	0.525762	1.01254	2.00424	1.14353
	2	0.073408	0.349553	0.333419	1.44981	2.95022	0.897666
	3	0.089111	0.306748	0.587969	0.552486	3.05044	2.38203
	4	0.115454	0.568752	0.598713	1.05558	2.32519	2.75408
	5	0.194863	0.545004	1.27639	1.00974	2.18002	3.3722

## Sheet: Fig 5a
		Tnaive			TCM			TEM
Exp	Replicate	lab	TXwildling	wildling	lab	TXwildling	wildling	lab	TXwildling	wildling
1	1	74.7249	66.432	63.6959	18.54	11.2688	25.7296	4.26062	17.7315	9.8085
	2	74.8529	71.7495	54.4473	15.0385	14.6149	22.4935	6.98179	11.7056	21.0454
	3	73.1152	61.1681	49.067	16.665	14.3596	22.5698	5.98206	21.3126	26.0963
	4	83.8867	64.0164	64.5734	10.3671	16.5602	25.2202	4.53029	16.8002	9.13563
	5	51.9772	52.4047	67.6418	15.493	10.937	18.303	11.2405	32.4691	10.0086
2	1	75.9901	48.595	63.4779	15.317	13.4985	21.8069	6.74233	32.9391	12.6594
	2	79.2494	69.5679	62.2219	11.4118	13.6241	23.2524	4.4534	14.2425	12.7535
	3	67.902	61.14	57.0904	10.7303	10.6279	24.7334	20.3528	25.806	15.6469
	4	73.1636	54.1161	57.7719	13.4348	11.6791	26.6729	7.48685	30.5235	13.6272
	5	83.308	70.5415	48.7394	13.3807	14.923	33.615	1.99925	12.0156	15.0961
3	1	65.8856	52.09	58.1472	14.2669	13.0716	27.8704	8.23913	28.9805	12.5757
	2	63.4638	63.2745	54.5207	18.7053	11.3764	17.529	9.04874	19.1563	21.2554
	3	83.0479	72.803	59.4948	12.1797	12.771	21.8233	3.30545	12.6831	17.3195
	4	51.7625	66.0199	60.9264	8.21584	13.6383	21.5008	14.3167	18.1902	16.0451
	5	67.7045	54.054	57.5059	23.1114	14.445	23.0049	6.34612	28.4701	16.5526

## Sheet: Fig 5b
Exp	Replicate	lab	TXwildling	wildling
3	1	4.07	17	19.3
	2	4.98	27.2	9.43
	3	3.68	25.2	10.3
	4	5.21	13.8	16.8
	5	3.95	22.3	10.3
1	1	3.67	9.9	18.1
	2	3.43	33.1	6.32
	3	19.3	24.6	11.5
	4	2.1	30.4	8.39
	5	7.43	13.1	11.9
2	1	1.34	17.2	6.23
	2	3.47	15.2	6.08
	3	1.98	12.7	8.62
	4	0.76	8.9	11.3
	5	3.14	10.1	10.6

## Sheet: Fig 5c
		IFN-g			TNF-a			IL-17A			IL-10
Exp	Replicate	lab	TXwildling	wildling	lab	TXwildling	wildling	lab	TXwildling	wildling	lab	TXwildling	wildling
1	1	0.4428	1.98511	5.35316	6.17181	12.0492	19.5699	0.384	1.21823	6.71284	16.2618	17.4939	32.2261
	2	0.536343	1.77248	5.89069	6.37459	17.7642	19.6013	0.384	3.38468	18.1047	9.73214	26.3608	45.4966
	3	0.4428	1.10559	1.44018	5.48578	16.399	19.9782	0.384	2.05514	11.2074	8.58126	22.8532	26.3608
	4	0.743661	2.02048	5.90782	5.84433	15.7088	17.058	0.384	3.27861	4.11179	6.18593	17.4939	26.2731
	5	0.604105	1.23735	2.8937	7.77707	13.1144	18.3922	0.384	1.75264	6.84313	14.5544	46.0196	29.1635
2	1	0.664158	1.72848	1.11755	7.26331	18.5421	32.287	0.384	3.00483	2.22385	16.163	26.7885	199.64
	2	0.474761	181.348	1.08178	9.27475	46.4011	16.7845	0.384	2.22065	3.197	20.4449	76.1229	23.2158
	3	0.693152	1.3884	1.08178	6.88874	17.6533	27.9079	0.384	1.86568	9.13356	10.3511	20.5605	68.7377
	4	0.4428	1.77086	1.97528	6.16928	15.3727	16.7055	0.384	1.54291	2.72627	6.25712	26.0975	18.132
	5	0.584239	1.25317	2.05266	6.05102	14.05	17.5151	0.384	2.67825	6.50443	9.7678	15.3513	22.2927

## Sheet: Fig 5d
		IgA			IgE			IgG1			IgG2b			IgG3			IgM
Exp	Replicate	lab	TXwildling	wildling	lab	TXwildling	wildling	lab	TXwildling	wildling	lab	TXwildling	wildling	lab	TXwildling	wildling	lab	TXwildling	wildling
1	1	4.62346	5.61759	5.61178	3.81695	4.22229	4.64663	5.52356	5.96067	5.70735	5.75224	6.068	6.02784	6.25605	5.99137	5.94729	5.75796	5.35572	5.32553
	2	4.71978	5.12697	4.83846	4.31847	4.45381	4.88317	5.98781	5.63023	5.33422	5.66635	5.7339	5.38313	5.91141	5.87521	5.31748	5.31883	5.20271	4.67046
	3	4.53208	5.66031	5.2715	3.69127	4.39692	4.80787	5.75433	5.95654	5.63792	5.4325	5.93973	5.71844	5.97895	6.00948	5.50088	5.20835	5.35257	4.9338
	4	4.61052	5.29811	5.51305	3.87721	3.94515	4.82718	5.65574	5.64094	5.78359	5.51507	5.87882	5.94957	5.76702	5.7462	5.85742	5.10624	5.10343	5.31616
	5	4.6126	5.52859	5.41794	3.90762	4.41844	4.86491	5.54994	5.9042	6.11124	5.74085	5.96928	5.97526	5.9823	5.88304	6.29063	5.40042	5.29889	5.55149
2	1	4.63223	5.49539	5.38793	4.24102	4.32249	4.76995	5.60069	5.66413	5.71318	5.64946	5.90064	6.03295	5.76169	5.75426	6.31215	5.32743	5.15244	5.47124
	2	4.47828	5.39785	5.61248	4.214	3.97646	4.74974	5.14648	5.71171	5.70189	5.63671	5.89648	5.97246	5.78858	5.87376	5.99448	5.40126	5.17845	5.37202
	3	4.33252		5.52067	3.8623	4.24022	4.78508	5.54951		5.82875	5.31819		5.9783	5.44003		5.80168	5.08827		5.25956
	4	4.64762	5.52869	5.54843	3.87607	3.9341	4.85399	5.47134	5.78613	5.9966	5.30863	5.94145	5.97311	5.65394	5.96708	5.73499	5.0026	5.2348	5.26258
	5	4.94821	5.51965	5.28491	4.289	3.92348	4.76256	5.40412	5.73952	5.80189	5.61869	5.93935	5.98293	5.53808	5.88789	6.05041	5.29632	5.20958	5.44472
3	1	4.55606	5.51868	5.45577	3.40094	4.33597	4.8854	5.47964	5.76759	5.8149	5.51945	5.87654	5.9502	5.68849	5.87437	5.87644	5.07697	5.22373	5.39846
	2	4.4721	5.45021	5.47821	3.63612	4.17685	4.8626	5.47248	5.75032	5.97276	5.34323	5.84593	5.96501	5.78515	6.05386	5.81956	5.18088	5.27026	5.32382
	3	4.76927	5.26452	5.69992	3.67945	4.02452	4.85559	5.90715	5.65585	5.88454	5.17033	5.85119	5.84374	5.59244	5.91357	5.91336	4.95824	5.23812	5.27025
	4	4.42266	5.46781	5.60385	4.46741	3.90264	4.76053	5.45107	5.85376	5.6983	5.44591	5.91207	6.05258	5.60733	5.87462	5.85912	5.21523	5.18811	5.33948
	5	4.66922	5.34455	5.58661	3.5317	3.57464	4.83054	5.39007	5.63763	5.98498	5.33715	5.98298	5.9817	5.64775	5.89388	5.87567	5.0469	5.27751	5.35194

## Sheet: Fig 6a
	Group	lab										Txwildling										wildling										lab		TXwildling		wildling
	Exp	CR2					CR3					CR2					CR3					CR2					CR3
	Replicate	1	2	3	4	5	1	2	3	4	5	1	2	3	4	5	1	2	3	4	5	1	2	3	4	5	1	2	3	4	5	Mean	SEM	Mean	SEM	Mean	SEM
day post-infection	0	100	100	100	100	100	100	100	100	100	100	100	100	100	100	100	100	100	100	100	100	100	100	100	100	100	100	100	100	100	100	100	0	100	0	100	0
	1	96.37	96.68	88.42	89.67	87.52	89.3	98.06	86.18	99.95	91.55	102.06	92.2	101.61	98.48	94.47	99.64	98.9	100.8	93.07	101.42	89.2	97.94	87.94	102.33	98.39	101.16	101.29	100.84	102.27	99.91	92.37	1.56076	98.265	1.1666	98.127	1.66047
	2	98.74	95.89	86.61	89.74	84.76	83.55	98.62	84.69	99.36	93.79	102.06	85.68	102.81	100.34	89.32	99.51	99.12	101.2	86.18	101.69	80.58	96.05	86.17	102.1	98.34	101.63	99.2	99.41	101.4	98.71	91.575	2.03133	96.791	2.17232	96.359	2.27516
	3	98.51	97.74	88.91	92.14	85.1	80.09	97.5	85.21	99.68	95.1	101.6	82.81	102.63	101.86	88.07	99.43	99.3	101.33	84.5	101.78	74.33	96.75	88.09	102.01	99.04	100.34	98.57	98.03	100.14	98.39	91.998	2.15845	96.331	2.49921	95.569	2.64289
	4	97.76	99.91	90.86	94.2	85.61	80.01	99.74	88.19	96.37	99.14	100.92	80.27	104.61	100.34	83.79	101.01	99.87	101.02	85.78	102.05		97.23	92.67	100.05	99.65	102.23	101.38	100.76	103.33	101.61	93.179	2.15272	95.966	2.82844	99.8789	1.07064
	5	95.67	97.92	93.5	94.2	87.82	76.04	97.93	87.41	94.82	94.77	101.05	79.73	103.64	100.38	79.46	99.76	100.35	101.64	86.18	101.91		96.53	91.34	99.91	99.14	101.37	102.59	99.79	101.5	100.58	92.008	2.10728	95.41	3.04428	99.1944	1.13749
	6	100.14	97.74	95.26	93.58	90.83	66.86	100.6	90.17	97.32	95.43	105.49	81.01	105.49	102.28	80.76	99.92	101.01	102.26	86.36	102.93		99.25	94.83	102.8	102.42	101.8	102.05	98.83	101.06	99.42	92.793	3.08546	96.751	3.14728	100.273	0.838209
	7	97.35	97.46	96.53	94.5	88.46		98.15	87.78	99.95	97.31	103.8	82.6	105.81	102.53	83.96	100.49	101.71	102.4	85.83	103.47		96.31	90.6	100.56	102.37	102.19	99.55	94.5	100.29	97.46	95.2767	1.43439	97.26	2.90845	98.2033	1.29443
	8	98.51	94.55	95.9	94.27	88.46		93.76	86.52	99.46	97.63	102.61	84.77	109.5	100	87.07	99.76	100.83	102.62	87.51	101.51		96.66	95.82	102.75	101.16	101.85	99.29	95.01	99.47	97.81	94.34	1.45761	97.618	2.59348	98.8689	0.912301
	9	97.02	96.86	94.43	93.42	88.58		91.82	85.18	98.77	97.39	102.43	87	109.17	100.38	90.14	97.86	101.97	100.44	89.14	99.96		96.75	97.64	100.98	101.21	101.29	100.85	95.22	99.76	99.73	93.7189	1.5059	97.849	2.20274	99.27	0.737168
	10	95.48	98.98	96.04	94.27	91.3		94.32	82.76	98.37	101.22	104.26	88.59	108.44	103.29	90.49	98.3	101.32	101.64	92.14	101.42		100.83	99.8	101.91	102.02	102.45	100.98	97.57	102.36	102.14	94.7489	1.7917	98.989	2.05948	101.118	0.530062
	11	97.02	96.72	93.5	90.29	87.56		95.44	80.15	96.55	99.59	100.14	89.28	107.7	102.11	88.76	96.69	99.21	100.04	89.76	102		98.46	95.37	99.81	101.26	100.6	100	97.99	99.47	99.46	92.98	2.02172	97.569	2.01759	99.1578	0.5776
	12	98.09	95.85	89.69	89.24	83.96		96.56	80.04	93.23	95.67	101.6	90.93	109.91	100.17	89.75	98.1	98.42	102.09	89.54	103.56		97.67	96.65	98.83	101.76	99.48	98.8	97.9	98.84	99.78	91.37	2.05734	98.407	2.09578	98.8567	0.484014
	13	99.49	97.97	93.4	87.23	80.43		99.44	79.63	90.55	95.06	103.52	94.22	110	101.86	92	99.23	100.48	101.64	91.3	105.25		96.66	98.23	101.03	102.52	102.58	99.87	97.78	102.03	100.04	91.4667	2.54841	99.95	1.88561	100.082	0.72037
	14	99.81	97.46	95.41	87.89	75.21		98.8	80.41	82.7	97.1	105.13	97.82	110.05	101.43	93.13	97.41	100.35	100.93	88.43	103.29		98.24	101.57	102.47	101.61	100.82	98.75	94.46	100.53	97.19	90.5322	3.06166	99.797	1.92436	99.5156	0.859965
	15	96.09	95.34	93.94	87.5	66.98		100.26	78.88	78.56	100.2	104.58	98.04	111.11	100.93	93	97.98	101.8	100.62	88.48	103.16		97.5	98.28	99.11	101.56	102.66	98.53	92.4	100.96	96.52	88.6389	3.84502	99.97	1.96782	98.6133	1.02169
	16	91.99	85.97	99.46	87.65			99.91	80.56	81.2	102.04	104.26	96.98	110.88	101.65	93.86	98.02	102.68	101.51	90.82	104.94		99.34	98.33	99.39	102.17	101.89	97.77	91.94	100.58	94.65	91.0975	3.03345	100.56	1.84086	98.4511	1.11294
	17	90.92	82.56	103.18	90.94			98.49	79.81	83.92	100.12	104.21	100.37	110.93	102.74	95.76	97.45	101.18	100.8	90.07	104.54		99.47	99.61	99.95	103.68	102.27	95.76	91.48	100.87	93.17	91.2425	3.08725	100.805	1.77665	98.4733	1.37502
	18	89.99	84.68	101.51	95.12			100.9	81.49	89.28	105.55	105.77	104.19	110.51	100.76	96.07	97.98	102.37	100.62	94.26	106.31		99.12	100.39	100.84	101.91	104.46	96.88	91.1	101.06	94.38	93.565	3.04395	101.884	1.58002	98.9044	1.37448
	19	94.55	88.65	100.83	96.32			100.99	81.68	94.05	101.02	105.9	109.97	110.28	102.03	97.8	96.89	102.28	100.22	95.81	104.14		100.31	103.3	102.8	104.13	102.27	96.79	94.8	100.39	93.57	94.7613	2.41367	102.532	1.61367	99.8178	1.28872
	20	97.35	95.99	100.24	96.75			100.47	85.77	99.77	100.82	106.54	114.27	108.99	102.83	97.19	96.32	102.15	99.73	94.35	103.38		102.77	104.13	102.8	104.23	100.43	95.54	96.22	100.48	95.31	97.145	1.75231	102.575	1.9391	100.212	1.21706
	21	97.76	99.31	101.91	96.87			99.87	84.17	105.09	103.59	104.71	114.75	107.15	102.24	96.67	100.49	104.91	102.48	96.16	106.58		101.67	103.64	102.85	104.79	103.65	96.03	99.92	101.5	95.76	98.5713	2.28352	103.614	1.71563	101.09	1.09119
	22	99.21	96.63	103.76	98.68			97.42	87.93	103.32	102.82	105.9	114.91	107.56	101.69	99.05	101.66	105.09	103.28	99.47	106.09		101.36	103.69	102.24	104.13	103	97.06	103.19	102.27	98.35	98.7212	1.82295	104.47	1.47201	101.699	0.810172
	23	98.65	97.65	99.36	99.34			95.18	87.82	100.91	101.67	107.87	117.29	109.36	102.91	102.98	101.94	105.44	103.86	99.74	106.49		101.84	104.04	103.36	104.79	104.25	97.5	102.48	103.57	98.66	97.5725	1.55982	105.788	1.56799	102.277	0.852247
	24	99.81	98.43	98.19	99.5			96.94	91.99	102.72	103.14	108.65	119.31	111.25	105.32	103.29	101.9	104.65	102.93	97.04	105.91		103.91	103.25	103.83	106.1	104.03	97.77	102.39	102.56	98.71	98.84	1.23956	106.025	1.90872	102.506	0.884848
	25	100	99.77	99.12	101.2			96.26	90.5	102.18	102.33	108.24	119.79	111.2	105.74	102.81	101.37	105.84	101.02	97.22	105.11		104.92	99.85	104.86	108.31	101.72	97.15	99.54	99.95	99.11	98.92	1.38458	105.834	1.98979	101.712	1.19377
	26	97.11	95.02	97.66	99.42			98.84	88.64	100.86	100.73	108.42	120.9	110.56	105.44	103.16	101.74	105.05	102.4	97.35	105.38		103.78	98.23	104.9	107.61	101.8	98.53	100.59	101.4	100	97.285	1.41208	106.04	2.01174	101.871	1.02431
	27	99.95	96.54	100.1	99.23			96.51	88.6	100.23	100.86	106.77	121.11	109.41	104.39	104.84	102.51	106.71	104.13	100.04	106.71		100.22	98.62	103.64	105.84	105.06	100.36	102.56	104.25	100.4	97.7525	1.43365	106.662	1.80214	102.328	0.842041
	28	100.75	98.2	98.53	101.47			98.88	92.81	102.63	104.45	108.01	124.08	110.1	106.84	107	105.7	107.28	104.97	99.87	108.27		105.49	101.13	105.98	106.9	105.75	100	103.82	104.92	101.16	99.715	1.24746	108.212	1.96082	103.906	0.839262

## Sheet: Fig 6b
		day 4			day 7
Exp	Replicate	lab	TXwildling	wildling	lab	TXwildling	wildling
CR2	1	6.28479	3.97062	4.80272	8.42338	6.58607
	2	6.06498	8.92337	8.00877	8.29546	9.12976	8.56251
	3	8.34442	3.63979	3.45198	9.10943	5.41446	6.17609
	4	8.64818	3.57971	4.64738	9.14089	3.87419	6.79021
	5	8.62298	9.33168		9.16162	8.85343	7.92728
CR3	1	10.4026	3.65053	3.48413	8.17215	6.70885	6.31906
	2	8.30035	3.73518	3.48519	9.29073	6.47897	5.03449
	3	9.71241	3.98297	4.15372	9.55894	5.20888	9.33099
	4	8.28749	8.77042	3.43842	9.34719	8.84108	3.66154
	5	7.9687	7.40022	5.53744		8.67409	9.33959

[truncated: 26 more sheets: Fig S1a, Fig S1b, Fig S1d, Fig S1e, Fig S1f, Fig S1g, Fig S2a, Fig S2b, Fig S2c, Fig S2e, Fig S3a, Fig S3c, Fig S4a, Fig S4c, Fig S4d, Fig S5a, Fig S5c, Fig S5d, Fig S5f, Fig S5g …]
